# Supplementary material for: 3-Cyano-N-(2-hydroxy­benz­yl)anilinium chloride
Source: Acta Crystallogr Sect E Struct Rep Online. 2010 Feb 3;66(Pt 3):o517. doi: 10.1107/S1600536810003521 (PMC2983496; doi:10.1107/S1600536810003521)
Supplement: Supplementary file 2 [file e-66-0o517-Isup2.hkl]

# 
# h,k,l, Fc-squared, Fo-squared, sigma(Fo-squared) and status flag 
# 
data_I
_shelx_title ' 1 in P2(1)/n' 
_shelx_refln_list_code          4 
_shelx_F_calc_maximum      139.31 
_exptl_crystal_F_000       544.00 
_reflns_d_resolution_high  0.7701 
 
loop_ 
 _symmetry_equiv_pos_as_xyz 
 'x, y, z' 
 '-x+1/2, y+1/2, -z+1/2' 
 '-x, -y, -z' 
 'x-1/2, -y-1/2, z-1/2' 
 
_cell_length_a    13.0712 
_cell_length_b     7.9437 
_cell_length_c    13.1406 
_cell_angle_alpha  90.000 
_cell_angle_beta   90.183 
_cell_angle_gamma  90.000 
 
_shelx_F_squared_multiplier     1.000 
 
loop_ 
 _refln_index_h 
 _refln_index_k 
 _refln_index_l 
 _refln_F_squared_calc 
 _refln_F_squared_meas 
 _refln_F_squared_sigma 
 _refln_observed_status 
   2   0   0     1992.78     2008.34     13.02 o 
   4   0   0     1104.90      997.21     22.66 o 
   6   0   0       22.70       16.47      4.98 o 
   8   0   0       36.16       30.05      4.55 o 
  10   0   0       74.87       69.56     11.02 o 
  12   0   0      244.75      232.98     16.66 o 
  14   0   0       71.41       64.42      9.92 o 
  16   0   0        0.01       23.25     17.45 o 
   1   1   0      791.45      651.32     18.37 o 
   2   1   0       44.16       41.18      1.08 o 
   3   1   0      291.07      273.30      4.18 o 
   4   1   0     6021.25     6073.22     53.07 o 
   5   1   0      597.10      620.38      7.60 o 
   6   1   0      574.13      532.55     10.06 o 
   7   1   0     1120.11     1276.05     23.18 o 
   8   1   0      469.21      491.34     10.51 o 
   9   1   0        0.01        1.19      1.93 o 
  10   1   0       37.51       48.43      4.91 o 
  11   1   0      263.19      263.70     12.74 o 
  12   1   0       56.38       65.38      6.34 o 
  13   1   0        0.57        0.75      3.21 o 
  14   1   0       88.75       95.07      8.33 o 
  15   1   0        8.33        8.67      4.04 o 
  16   1   0       55.53       49.64      7.05 o 
   0   2   0        0.11        7.89      2.05 o 
   1   2   0     1273.96     1380.71     14.83 o 
   2   2   0      380.76      395.66     12.08 o 
   3   2   0       98.96      109.50      3.09 o 
   4   2   0     1551.16     1634.15     22.44 o 
   5   2   0        3.65        4.70      0.93 o 
   6   2   0      101.18      133.02      3.49 o 
   7   2   0      315.22      354.68      6.50 o 
   8   2   0      308.99      306.78      8.91 o 
   9   2   0       41.07       42.66      3.42 o 
  10   2   0       68.23       62.55      4.44 o 
  11   2   0      179.89      168.14      9.71 o 
  12   2   0      151.70      153.20      9.80 o 
  13   2   0       14.64       17.91      4.63 o 
  14   2   0       49.15       42.90      6.10 o 
  15   2   0        0.13       -2.43      3.35 o 
  16   2   0        7.70        5.17      4.12 o 
   1   3   0      320.97      364.42      5.45 o 
   2   3   0      203.24      206.69      3.66 o 
   3   3   0      650.47      638.67     13.13 o 
   4   3   0       26.85       23.03      1.67 o 
   5   3   0      286.60      276.63      5.79 o 
   6   3   0      230.94      244.32      5.99 o 
   7   3   0      540.63      511.95     10.85 o 
   8   3   0       92.48      100.41      4.21 o 
   9   3   0       80.67       79.07      4.85 o 
  10   3   0       83.48       86.90      7.40 o 
  11   3   0       17.32       21.55      3.60 o 
  12   3   0       18.50       18.64      4.17 o 
  13   3   0       90.51      106.99      9.15 o 
  14   3   0       10.07        0.96      3.01 o 
  15   3   0        5.43        7.71      4.57 o 
  16   3   0        3.79        4.02      4.21 o 
   0   4   0      166.51      167.41      5.21 o 
   1   4   0       31.92       18.23      2.04 o 
   2   4   0      309.30      302.74      5.87 o 
   3   4   0      243.09      243.34      5.27 o 
   4   4   0       57.11       71.76      3.21 o 
   5   4   0       27.12       24.90      2.44 o 
   6   4   0      325.38      348.79      9.71 o 
   7   4   0      633.75      594.14     14.31 o 
   8   4   0      110.57      114.80      5.01 o 
   9   4   0       43.75       52.44      4.44 o 
  10   4   0       24.76       29.50      3.64 o 
  11   4   0       53.70       61.41      5.06 o 
  12   4   0       70.94       71.77      6.79 o 
  13   4   0       36.21       41.13      5.68 o 
  14   4   0        0.56        0.70      3.00 o 
  15   4   0        2.38        0.70      3.25 o 
   1   5   0       31.69       40.32      2.77 o 
   2   5   0      172.26      174.20      4.55 o 
   3   5   0      424.65      460.66     10.19 o 
   4   5   0      228.66      246.74      7.04 o 
   5   5   0      242.53      241.45     10.32 o 
   6   5   0     1286.62     1315.86     34.67 o 
   7   5   0       98.37       95.54      5.27 o 
   8   5   0      293.48      285.40      9.46 o 
   9   5   0       11.34       16.67      2.76 o 
  10   5   0        6.99        4.39      2.50 o 
  11   5   0        0.20        1.36      2.31 o 
  12   5   0        1.21        4.57      5.10 o 
  13   5   0        2.04        3.56      3.25 o 
  14   5   0        1.30        9.50      4.76 o 
   0   6   0      646.99      576.53     24.74 o 
   1   6   0        4.45       10.34      2.44 o 
   2   6   0      199.36      200.44      5.95 o 
   3   6   0       40.09       39.54      2.68 o 
   4   6   0       10.21        9.32      1.88 o 
   5   6   0      114.19      116.75      5.25 o 
   6   6   0      119.74      118.96      5.48 o 
   7   6   0      216.18      213.90      9.37 o 
   8   6   0      223.48      195.33     18.80 o 
   9   6   0       24.70       33.19      3.70 o 
  10   6   0      207.41      220.08     10.39 o 
  11   6   0       11.05       17.34      3.66 o 
  12   6   0       17.96       25.24      5.08 o 
  13   6   0        0.57        1.99      3.85 o 
   1   7   0        2.91        3.34      1.47 o 
   2   7   0       72.07       62.89      3.44 o 
   3   7   0      159.48      146.98      6.53 o 
   4   7   0       28.14       33.81      3.78 o 
   5   7   0      107.88      108.09      6.42 o 
   6   7   0      639.51      663.00     22.67 o 
   7   7   0        0.01        5.01      2.64 o 
   8   7   0       40.94       52.74      5.86 o 
   9   7   0        0.11        0.01      2.57 o 
  10   7   0        0.25        4.02      3.32 o 
  11   7   0        9.10       19.55      4.84 o 
  12   7   0       12.36       18.41      6.27 o 
   0   8   0       13.79       18.76     18.64 o 
   1   8   0        1.01       -0.08      2.29 o 
   2   8   0       56.88       67.58      7.50 o 
   3   8   0       24.76       26.89      4.45 o 
   4   8   0        8.45        6.25      5.95 o 
   5   8   0        9.28       16.57      4.53 o 
   6   8   0        0.74        2.55      2.46 o 
   7   8   0        0.38       -0.28      2.32 o 
   8   8   0       15.86       17.01      3.84 o 
   9   8   0       29.56       33.52     12.24 o 
  10   8   0       23.46       29.08      7.31 o 
   1   9   0        2.11        5.99      7.14 o 
   2   9   0       14.15       17.57      4.06 o 
   3   9   0       82.69       74.41      7.84 o 
   4   9   0        5.53        9.19      3.93 o 
   5   9   0       24.29       25.93      7.21 o 
   6   9   0        0.06        4.75      3.84 o 
   7   9   0        0.69       -0.49      3.17 o 
   8   9   0        4.05        7.08      4.80 o 
   0  10   0        1.89       15.79      6.78 o 
   1  10   0       15.66       19.98      5.41 o 
   2  10   0       10.21        9.59      4.56 o 
   3  10   0       39.56       42.55      6.90 o 
   4  10   0        1.83        5.82      3.97 o 
 -15   0   1        9.76       11.66      6.04 o 
 -13   0   1      149.92      150.54     13.93 o 
 -11   0   1      177.67      176.27     13.76 o 
  -9   0   1       17.45       18.32      4.41 o 
  -7   0   1      137.74      149.09      5.68 o 
  -5   0   1      891.14      968.40     21.32 o 
  -3   0   1    10607.80    11361.22    159.92 o 
   3   0   1     7746.32     7717.65    103.17 o 
   5   0   1       46.08       36.90      2.29 o 
   7   0   1     4674.65     4836.04    156.39 o 
   9   0   1      280.32      254.03     14.38 o 
  11   0   1       21.96       28.33      6.22 o 
  13   0   1       77.70       65.84      9.06 o 
  15   0   1        2.81       20.54     12.92 o 
 -16   1   1        3.27        3.04      3.72 o 
 -15   1   1       25.92       34.30      5.68 o 
 -14   1   1        4.22        2.68      3.53 o 
 -13   1   1       69.65       66.86      6.02 o 
 -12   1   1      273.09      287.24     13.84 o 
 -11   1   1        2.02        1.92      6.38 o 
 -10   1   1       93.65       89.94      6.36 o 
  -9   1   1      185.56      157.48      6.13 o 
  -8   1   1      106.38       91.10      4.08 o 
  -7   1   1     2021.06     2106.06     38.24 o 
  -6   1   1        7.25        7.16      0.92 o 
  -5   1   1     2325.24     2478.65     29.89 o 
  -4   1   1       25.99       26.95      1.36 o 
  -3   1   1     1381.76     1498.89     16.49 o 
  -2   1   1     4062.64     4087.13     39.98 o 
  -1   1   1      128.23      128.29      2.44 o 
   0   1   1     1400.94     1041.10     24.74 o 
   1   1   1     4764.01     4506.20     29.69 o 
   2   1   1     2960.69     2864.75     46.42 o 
   3   1   1     1282.25     1294.71     40.79 o 
   4   1   1      135.18       83.76      1.91 o 
   5   1   1      304.28      299.01      5.72 o 
   6   1   1      202.00      220.07      8.20 o 
   7   1   1       71.34       43.34      3.60 o 
   8   1   1        1.95        0.86      1.35 o 
   9   1   1       70.28       64.25      3.08 o 
  10   1   1      687.23      651.07     21.45 o 
  11   1   1      441.36      444.41     18.53 o 
  12   1   1        0.96       -0.31      2.62 o 
  13   1   1       13.38       16.89      4.40 o 
  14   1   1       25.55       23.05      4.98 o 
  15   1   1       17.59       23.42      5.14 o 
  16   1   1        1.08       -1.28      3.44 o 
 -16   2   1        3.55        0.18      3.12 o 
 -15   2   1        2.58        0.74      3.51 o 
 -14   2   1       93.49       70.45      7.56 o 
 -13   2   1      161.62      149.90     11.51 o 
 -12   2   1        3.93        2.95      2.76 o 
 -11   2   1      157.93      155.02      9.02 o 
 -10   2   1      333.14      342.14     10.64 o 
  -9   2   1      101.31       99.04      4.93 o 
  -8   2   1        8.95        7.12      2.73 o 
  -7   2   1      139.30      130.77      3.36 o 
  -6   2   1     1298.49     1379.88     21.69 o 
  -5   2   1      433.15      458.35      7.62 o 
  -4   2   1     2082.68     2145.31     29.56 o 
  -3   2   1     1385.94     1402.99     20.54 o 
  -2   2   1     1274.42     1332.71     22.73 o 
  -1   2   1     1778.90     1804.85     21.17 o 
   0   2   1      220.27      209.66      3.73 o 
   1   2   1        3.40        1.40      0.63 o 
   2   2   1      104.50      134.80      3.12 o 
   3   2   1      304.39      285.27      5.87 o 
   4   2   1      252.57      294.75      5.98 o 
   5   2   1      759.68      891.89     21.95 o 
   6   2   1     1887.63     1950.99     36.21 o 
   7   2   1       53.61       61.91      2.56 o 
   8   2   1      800.44      840.17     19.71 o 
   9   2   1      225.16      233.18      8.16 o 
  10   2   1       25.69       28.47      3.23 o 
  11   2   1      978.33      969.47     38.62 o 
  12   2   1        0.97       10.37      6.41 o 
  13   2   1       15.85       19.27      4.59 o 
  14   2   1        0.49        3.65      3.43 o 
  15   2   1       10.51       13.32      4.69 o 
  16   2   1        5.65        6.25      4.34 o 
 -16   3   1        8.48       15.19      6.23 o 
 -15   3   1        2.02        0.12      3.08 o 
 -14   3   1        0.11       -1.40      3.03 o 
 -13   3   1      158.97      147.22     10.52 o 
 -12   3   1        4.15        5.76      3.11 o 
 -11   3   1        3.51        5.93      2.42 o 
 -10   3   1       80.72       83.78      5.35 o 
  -9   3   1       26.34       22.06      3.14 o 
  -8   3   1      299.87      297.16      7.73 o 
  -7   3   1        8.49        6.26      1.61 o 
  -6   3   1     2739.13     2940.99     51.63 o 
  -5   3   1       74.54       92.17      3.57 o 
  -4   3   1      263.18      210.68      9.03 o 
  -3   3   1       88.74      101.67      2.60 o 
  -2   3   1      543.14      518.48      8.71 o 
  -1   3   1       58.50       55.24      1.83 o 
   0   3   1     8230.60     8246.56    115.90 o 
   1   3   1        2.30        5.68      1.17 o 
   2   3   1     2275.10     2279.56     30.69 o 
   3   3   1       69.47       76.87      2.09 o 
   4   3   1      108.39      146.02      4.85 o 
   5   3   1        2.06        1.31      1.10 o 
   6   3   1       71.03       78.41      3.05 o 
   7   3   1       48.89       75.42      6.15 o 
   8   3   1       20.29       20.57      2.47 o 
   9   3   1       32.22       38.34      3.60 o 
  10   3   1       17.00       23.42      5.03 o 
  11   3   1        5.48        8.31      3.21 o 
  12   3   1      116.79      136.63      9.25 o 
  13   3   1        7.86       10.15      3.92 o 
  14   3   1      135.14      143.72     10.72 o 
  15   3   1        1.06       -3.89      3.89 o 
  16   3   1        9.07       12.89      7.28 o 
 -15   4   1        0.46        2.66      3.78 o 
 -14   4   1       37.80       39.16      5.95 o 
 -13   4   1        2.41        4.65      5.67 o 
 -12   4   1       66.57       74.54      6.61 o 
 -11   4   1       30.95       30.40      3.83 o 
 -10   4   1      184.77      176.35      9.23 o 
  -9   4   1       15.95       18.90      3.50 o 
  -8   4   1        0.75       -0.66      1.62 o 
  -7   4   1      648.21      685.97     18.16 o 
  -6   4   1      397.80      431.47     11.86 o 
  -5   4   1       28.37       31.49      2.27 o 
  -4   4   1      274.83      262.93      6.09 o 
  -3   4   1        7.23        8.40      1.58 o 
  -2   4   1       10.76        6.10      1.30 o 
  -1   4   1      138.01      126.93      3.38 o 
   0   4   1     2720.26     2860.34     47.17 o 
   1   4   1      498.77      489.20     16.23 o 
   2   4   1       28.45       26.84      1.71 o 
   3   4   1       43.78       46.75      2.00 o 
   4   4   1      274.85      261.85      5.91 o 
   5   4   1      187.59      228.64      5.90 o 
   6   4   1      508.97      484.11     14.24 o 
   7   4   1       83.89       87.80      4.44 o 
   8   4   1      319.94      346.28     12.92 o 
   9   4   1       43.89       49.04      5.64 o 
  10   4   1       17.29       23.10      3.38 o 
  11   4   1       30.05       32.33      3.81 o 
  12   4   1        8.88       17.55      4.42 o 
  13   4   1       16.41       12.15      5.48 o 
  14   4   1       10.50       15.20      5.35 o 
  15   4   1        0.86        7.09      4.01 o 
 -14   5   1       36.15       52.12      6.66 o 
 -13   5   1        3.95        0.05      2.54 o 
 -12   5   1        0.87        4.22      2.98 o 
 -11   5   1       48.36       61.95      5.68 o 
 -10   5   1        1.17       -1.41      2.07 o 
  -9   5   1      254.13      239.75      9.08 o 
  -8   5   1      174.26      176.92      7.32 o 
  -7   5   1      138.80      131.02      6.29 o 
  -6   5   1      236.64      229.47      7.34 o 
  -5   5   1      101.59       98.81      4.06 o 
  -4   5   1       29.72       34.01      3.80 o 
  -3   5   1      462.94      447.97     10.97 o 
  -2   5   1       79.10       73.78      3.22 o 
  -1   5   1       12.37       12.19      1.70 o 
   0   5   1      323.28      337.85      8.06 o 
   1   5   1      704.00      760.55     15.47 o 
   2   5   1      266.17      265.03      6.79 o 
   3   5   1      824.96      806.63     16.12 o 
   4   5   1      630.69      664.64     14.42 o 
   5   5   1      704.38      695.33     16.04 o 
   6   5   1      114.15      120.78      4.97 o 
   7   5   1       12.84       15.14      3.36 o 
   8   5   1      254.14      240.00      8.01 o 
   9   5   1       50.82       61.96      4.41 o 
  10   5   1      122.26      116.75      6.70 o 
  11   5   1        5.80        4.54      3.01 o 
  12   5   1       22.43       21.49      4.48 o 
  13   5   1       32.87       44.39      6.16 o 
  14   5   1        1.51        3.12      3.50 o 
 -13   6   1      156.08      163.77     14.65 o 
 -12   6   1        6.87       12.16      3.83 o 
 -11   6   1       24.92       30.03      4.43 o 
 -10   6   1       36.94       39.19      4.40 o 
  -9   6   1       87.54       84.11      7.44 o 
  -8   6   1       18.06       20.32      2.88 o 
  -7   6   1       19.48       17.41      2.69 o 
  -6   6   1       32.23       35.64      6.24 o 
  -5   6   1        0.11        2.28      3.86 o 
  -4   6   1       43.21       45.94      3.37 o 
  -3   6   1      406.29      400.64     10.13 o 
  -2   6   1        8.16        7.42      1.79 o 
  -1   6   1      159.83      154.38      4.65 o 
   0   6   1        9.77        9.30      1.47 o 
   1   6   1      376.79      383.41      9.80 o 
   2   6   1       16.08       17.09      2.11 o 
   3   6   1      172.71      172.02      5.53 o 
   4   6   1        3.34        7.53      1.78 o 
   5   6   1      469.78      484.09     13.41 o 
   6   6   1        6.42       11.33      2.45 o 
   7   6   1       30.05       30.02      3.12 o 
   8   6   1       42.11       50.58      4.79 o 
   9   6   1       33.58       38.52      5.28 o 
  10   6   1        0.00        1.82      2.20 o 
  11   6   1       44.04       50.42      6.03 o 
  12   6   1       13.14       15.02      5.04 o 
  13   6   1        2.95        0.04      4.18 o 
 -12   7   1        3.75        1.76      3.63 o 
 -11   7   1        0.16       -1.14      2.99 o 
 -10   7   1       21.29       26.16      5.13 o 
  -9   7   1       52.89       55.14      5.85 o 
  -8   7   1       17.47       20.42      3.09 o 
  -7   7   1       65.63       70.25      5.92 o 
  -6   7   1      105.83       95.28      5.28 o 
  -5   7   1       75.42       75.53      4.36 o 
  -4   7   1        1.26        5.55      2.84 o 
  -3   7   1       14.87       11.71      2.09 o 
  -2   7   1       43.61       43.48      3.28 o 
  -1   7   1        8.06        5.75      1.97 o 
   0   7   1       73.24       72.40      4.48 o 
   1   7   1      145.17      129.96      6.07 o 
   2   7   1      152.06      146.43      8.33 o 
   3   7   1      345.31      330.91     20.30 o 
   4   7   1       18.40       33.54      5.49 o 
   5   7   1      210.14      219.70     10.21 o 
   6   7   1       41.90       41.81      4.70 o 
   7   7   1      104.08      105.44      7.35 o 
   8   7   1       12.54       16.54      4.22 o 
   9   7   1        2.15        3.96      3.33 o 
  10   7   1        1.77        0.45      2.79 o 
  11   7   1        2.15       -0.03      2.80 o 
  12   7   1        0.41        2.86      4.25 o 
 -10   8   1        1.15       -3.93      4.38 o 
  -9   8   1        0.53        2.47      4.22 o 
  -8   8   1        6.09       15.43      9.00 o 
  -7   8   1       20.04       26.98      4.97 o 
  -6   8   1      127.89      119.85      9.38 o 
  -5   8   1       45.33       51.22      5.88 o 
  -4   8   1       39.42       44.28      7.56 o 
  -3   8   1       29.58       26.03      4.41 o 
  -2   8   1       41.32       47.40      7.10 o 
  -1   8   1      213.36      196.91     10.66 o 
   0   8   1       18.58       26.88      6.60 o 
   1   8   1        5.19        9.49      3.57 o 
   2   8   1       11.64       20.10      3.42 o 
   3   8   1        1.50        7.81      4.54 o 
   4   8   1       30.01       33.12      4.01 o 
   5   8   1       21.63       24.50      5.84 o 
   6   8   1        2.68        1.82      2.39 o 
   7   8   1        2.27        1.61      2.54 o 
   8   8   1       61.39       83.64     11.12 o 
   9   8   1        7.06        5.94      3.69 o 
  10   8   1        6.64       -0.49      3.76 o 
  -8   9   1       27.97       31.09     14.53 o 
  -7   9   1        1.91        3.20      3.95 o 
  -6   9   1       26.49       43.67      6.27 o 
  -5   9   1       23.93       27.79      5.61 o 
  -4   9   1        5.20        4.93      3.61 o 
  -3   9   1        2.63        0.76      2.91 o 
  -2   9   1        0.69       -0.64      2.66 o 
  -1   9   1        5.34        8.27      3.58 o 
   0   9   1       55.05       54.78      6.21 o 
   1   9   1        7.27       17.48     10.43 o 
   2   9   1       78.58       80.09      7.33 o 
   3   9   1       10.85       12.06      4.52 o 
   4   9   1       31.93       44.35      6.13 o 
   5   9   1       19.05       25.34      5.44 o 
   6   9   1       18.11       26.66      5.35 o 
   7   9   1       26.61       35.03      6.88 o 
   8   9   1       22.48       16.72      7.07 o 
  -4  10   1        3.57        6.68      5.42 o 
  -3  10   1        0.38        2.14      4.53 o 
  -2  10   1       28.25       38.93      7.78 o 
  -1  10   1        2.63        3.69      4.95 o 
   0  10   1       57.77       42.77      6.39 o 
   1  10   1        7.62        9.41      7.46 o 
   2  10   1        0.04        1.40      3.94 o 
   3  10   1       14.03       37.03      7.23 o 
   4  10   1        3.84       -0.45      3.83 o 
 -16   0   2       16.95       16.32     13.12 o 
 -14   0   2       27.94       36.20      7.83 o 
 -12   0   2      286.26      257.77     18.17 o 
 -10   0   2       62.79       70.56      7.15 o 
  -8   0   2      805.75      839.99     30.32 o 
  -6   0   2      674.99      687.49     13.17 o 
  -4   0   2      288.63      309.37      6.37 o 
  -2   0   2     4881.43     4681.59     82.72 o 
   0   0   2      329.32      325.55      4.37 o 
   2   0   2     2291.49     2455.41     43.01 o 
   4   0   2      245.83      255.82      4.98 o 
   6   0   2      206.30      200.47      4.23 o 
   8   0   2     1227.18     1175.03     42.69 o 
  10   0   2      207.17      192.56     13.90 o 
  12   0   2       11.59        3.84      4.17 o 
  14   0   2       18.34       32.13      7.58 o 
  16   0   2        2.89        7.31      9.18 o 
 -16   1   2       16.13       19.23      5.07 o 
 -15   1   2        0.28       -0.84      3.12 o 
 -14   1   2        1.51        4.48      3.38 o 
 -13   1   2       64.06       62.31      6.49 o 
 -12   1   2      124.33      124.52      8.35 o 
 -11   1   2       79.72       74.90      6.30 o 
 -10   1   2       76.84       72.17      5.09 o 
  -9   1   2      629.80      598.80     16.48 o 
  -8   1   2     1048.27     1043.88     21.59 o 
  -7   1   2      587.55      538.68      8.36 o 
  -6   1   2        0.87        0.44      0.95 o 
  -5   1   2       31.10       37.20      1.32 o 
  -4   1   2       43.86       53.55      1.56 o 
  -3   1   2     2650.63     2917.38     38.27 o 
  -2   1   2     9226.62     9778.58    108.18 o 
  -1   1   2     1408.95     1390.23      9.79 o 
   0   1   2     6005.67     5902.84     35.68 o 
   1   1   2     2053.67     2143.08     16.74 o 
   2   1   2     1353.02     1385.99     57.66 o 
   3   1   2     2846.62     2858.09     36.52 o 
   4   1   2      614.89      650.55      8.99 o 
   5   1   2     2219.02     2288.51     32.32 o 
   6   1   2       45.27       51.21      1.33 o 
   7   1   2       11.84       10.54      1.33 o 
   8   1   2       96.58       87.14      4.70 o 
   9   1   2      176.18      169.07      5.00 o 
  10   1   2       14.66       12.09      3.26 o 
  11   1   2      295.86      283.10     13.26 o 
  12   1   2        1.83        3.08      3.41 o 
  13   1   2       32.17       34.44      5.14 o 
  14   1   2       41.11       43.19      6.07 o 
  15   1   2        0.06       -0.96      3.14 o 
  16   1   2        7.29        0.85      3.24 o 
 -16   2   2        3.48        1.25      3.50 o 
 -15   2   2       44.94       49.56      6.62 o 
 -14   2   2       30.12       39.12      5.95 o 
 -13   2   2      162.92      166.31     10.87 o 
 -12   2   2       72.95       77.14      6.50 o 
 -11   2   2      135.86      130.59      8.17 o 
 -10   2   2        4.64        7.34      2.22 o 
  -9   2   2        1.73        6.49      3.43 o 
  -8   2   2       56.60       54.88      2.44 o 
  -7   2   2       55.93       50.41      3.07 o 
  -6   2   2      168.73      179.54      5.47 o 
  -5   2   2      182.99      172.81      3.80 o 
  -4   2   2      707.41      736.11     12.95 o 
  -3   2   2     4155.08     4057.59    116.81 o 
  -2   2   2     4774.29     4994.87     61.64 o 
  -1   2   2     1885.60     1973.86     21.06 o 
   0   2   2        7.18        9.51      0.96 o 
   1   2   2        6.54        7.00      0.93 o 
   2   2   2       38.74       29.51      0.94 o 
   3   2   2     1848.25     1829.96     25.73 o 
   4   2   2     3518.19     3586.93     87.48 o 
   5   2   2     4669.57     5119.01     76.76 o 
   6   2   2      108.12       94.32      4.21 o 
   7   2   2      296.65      250.46      9.44 o 
   8   2   2       68.84       60.06      3.26 o 
   9   2   2      206.85      181.80      7.28 o 
  10   2   2       40.81       48.37      5.54 o 
  11   2   2      423.63      437.65     19.13 o 
  12   2   2       20.29       25.95      4.42 o 
  13   2   2       18.94       24.60      4.72 o 
  14   2   2        6.38        9.17      3.94 o 
  15   2   2        8.76       18.33      5.11 o 
  16   2   2        8.17       15.62      5.46 o 
 -16   3   2        9.12        6.56      4.26 o 
 -15   3   2        1.78        3.50      3.63 o 
 -14   3   2        8.66       12.71      4.26 o 
 -13   3   2        8.91       14.29      4.06 o 
 -12   3   2       93.41      105.94      7.67 o 
 -11   3   2      200.87      184.78      8.22 o 
 -10   3   2       30.98       30.47      3.49 o 
  -9   3   2      122.58      127.90      6.28 o 
  -8   3   2       17.29       16.11      1.97 o 
  -7   3   2      699.29      651.11     13.64 o 
  -6   3   2      384.31      388.11      8.25 o 
  -5   3   2      485.29      486.36     10.86 o 
  -4   3   2       83.35       83.55      2.69 o 
  -3   3   2      162.27      193.00      3.90 o 
  -2   3   2      279.58      301.58      6.12 o 
  -1   3   2     3381.93     3459.73     43.58 o 
   0   3   2      117.24      113.24      2.75 o 
   1   3   2     1366.97     1247.69     39.74 o 
   2   3   2      117.02      126.91      2.36 o 
   3   3   2     2356.41     2407.74     33.83 o 
   4   3   2      161.77      207.11      4.45 o 
   5   3   2       10.23        3.87      1.17 o 
   6   3   2        5.37       11.25      1.67 o 
   7   3   2       10.76       23.11      2.03 o 
   8   3   2        1.12        0.98      1.14 o 
   9   3   2      121.95      121.55      6.02 o 
  10   3   2       24.38       20.14      2.90 o 
  11   3   2      124.07      106.00      6.20 o 
  12   3   2       88.90       68.28      8.05 o 
  13   3   2       87.18       81.68      7.97 o 
  14   3   2        0.19        3.10      3.27 o 
  15   3   2       49.63       46.63      6.76 o 
  16   3   2        0.06       -2.28      3.76 o 
 -15   4   2       25.40       34.86      6.28 o 
 -14   4   2        0.84       -3.70      3.70 o 
 -13   4   2      134.73      128.29      9.35 o 
 -12   4   2        0.51        4.22      3.39 o 
 -11   4   2       63.05       67.14      5.28 o 
 -10   4   2        1.63        4.36      2.36 o 
  -9   4   2      181.50      185.83     14.17 o 
  -8   4   2      309.11      320.62      9.82 o 
  -7   4   2      200.85      209.51      6.96 o 
  -6   4   2       28.36       29.20      2.25 o 
  -5   4   2      288.49      270.50      6.90 o 
  -4   4   2       57.47       56.83      2.63 o 
  -3   4   2     1970.70     2041.15     34.14 o 
  -2   4   2      357.84      312.51      5.92 o 
  -1   4   2      626.64      616.84      9.62 o 
   0   4   2       21.96       28.08      1.87 o 
   1   4   2      972.50     1043.66     15.25 o 
   2   4   2       68.29       65.35      1.71 o 
   3   4   2       89.71       89.17      2.46 o 
   4   4   2       44.50       57.83      3.03 o 
   5   4   2      515.93      537.77     11.23 o 
   6   4   2       67.12       86.03      3.94 o 
   7   4   2      360.51      343.10     10.64 o 
   8   4   2       48.62       42.18      3.23 o 
   9   4   2      113.76      116.10      6.25 o 
  10   4   2        3.92        3.27      3.20 o 
  11   4   2       23.36       27.14      3.70 o 
  12   4   2       18.49       22.26      5.08 o 
  13   4   2       14.97       21.00      4.53 o 
  14   4   2        3.19        3.30      3.33 o 
  15   4   2        6.09        9.60      4.32 o 
 -14   5   2        0.15        0.49      2.98 o 
 -13   5   2        3.76       -0.63      2.84 o 
 -12   5   2       13.21       17.86      4.41 o 
 -11   5   2        8.90       16.04      3.85 o 
 -10   5   2        7.56        2.63      2.32 o 
  -9   5   2        0.14       -1.68      1.74 o 
  -8   5   2       76.60       79.81      4.44 o 
  -7   5   2      466.76      472.30     13.57 o 
  -6   5   2       59.36       59.10      3.67 o 
  -5   5   2      103.68       93.29      3.92 o 
  -4   5   2       88.01       87.37      3.54 o 
  -3   5   2       71.50       68.83      2.84 o 
  -2   5   2      212.13      231.38      5.40 o 
  -1   5   2      315.41      305.14      6.10 o 
   0   5   2       39.80       42.78      1.56 o 
   1   5   2      150.69      130.39      2.98 o 
   2   5   2       67.06       65.20      2.80 o 
   3   5   2      126.41      125.14      3.43 o 
   4   5   2      311.94      302.67      7.22 o 
   5   5   2      585.27      605.11     13.74 o 
   6   5   2       36.79       32.18      2.69 o 
   7   5   2      188.39      180.87      7.29 o 
   8   5   2      222.10      237.45     11.89 o 
   9   5   2        5.36        8.30      2.51 o 
  10   5   2       55.39       56.02      4.88 o 
  11   5   2      132.92      133.63      7.72 o 
  12   5   2        7.40       14.48      4.38 o 
  13   5   2       12.39       11.69      6.41 o 
  14   5   2       13.78       12.03      5.24 o 
 -13   6   2       13.03       21.86      5.05 o 
 -12   6   2        4.39        3.78      3.17 o 
 -11   6   2       28.32       28.32      5.01 o 
 -10   6   2       16.78       17.16      3.39 o 
  -9   6   2        0.65        2.34      2.19 o 
  -8   6   2       25.35       37.65      3.54 o 
  -7   6   2       24.40       25.05      3.11 o 
  -6   6   2      505.09      525.38     14.52 o 
  -5   6   2       32.76       33.92      2.94 o 
  -4   6   2      132.59      139.95      5.31 o 
  -3   6   2       51.27       50.33      2.91 o 
  -2   6   2      378.10      355.18     11.17 o 
  -1   6   2       13.09       15.82      2.18 o 
   0   6   2       32.32       33.38      3.12 o 
   1   6   2      118.65      119.04      5.18 o 
   2   6   2      135.36      123.42      5.43 o 
   3   6   2       63.79       63.08      5.82 o 
   4   6   2      736.14      719.16     21.40 o 
   5   6   2        5.42        8.73      3.07 o 
   6   6   2        0.35        0.56      1.96 o 
   7   6   2        5.53        4.44      3.33 o 
   8   6   2      144.14      135.61      9.68 o 
   9   6   2       24.89       21.68      4.24 o 
  10   6   2       23.02       28.46      4.96 o 
  11   6   2        0.16        1.26      3.47 o 
  12   6   2       51.48       56.00      7.92 o 
  13   6   2        0.06       -1.30      3.85 o 
 -12   7   2        6.24       15.80     12.16 o 
 -11   7   2        0.73        1.01      3.07 o 
 -10   7   2       16.48       19.05      3.65 o 
  -9   7   2       31.77       40.08      4.84 o 
  -8   7   2       14.78       21.59      3.09 o 
  -7   7   2       33.00       40.18      4.44 o 
  -6   7   2      123.55      116.56      5.56 o 
  -5   7   2      141.31      121.94      5.44 o 
  -4   7   2        0.48        1.79      1.73 o 
  -3   7   2      324.92      306.52     13.59 o 
  -2   7   2      125.10      111.57      6.88 o 
  -1   7   2        1.95        2.06      2.39 o 
   0   7   2      134.72      112.64     12.03 o 
   1   7   2        0.05        2.44      2.07 o 
   2   7   2      254.54      235.41      9.01 o 
   3   7   2      140.96      130.27      6.52 o 
   4   7   2       20.97       22.05      3.39 o 
   5   7   2       55.29       49.95      4.64 o 
   6   7   2       17.51       24.28      5.39 o 
   7   7   2        2.82        2.88      2.71 o 
   8   7   2        4.85        6.41      3.24 o 
   9   7   2        0.45       -1.22      2.76 o 
  10   7   2       25.92       31.14      5.23 o 
  11   7   2        8.75       13.21      4.53 o 
  12   7   2       25.02       29.08      6.61 o 
 -10   8   2       37.42       35.71     11.20 o 
  -9   8   2       18.94       25.11      5.94 o 
  -8   8   2       27.91       26.35      5.08 o 
  -7   8   2        0.08        0.26      3.01 o 
  -6   8   2      109.71      113.81      8.74 o 
  -5   8   2      194.50      185.63     11.20 o 
  -4   8   2       20.60       21.65      5.16 o 
  -3   8   2      166.01      148.27      9.36 o 
  -2   8   2       92.50       70.16      4.95 o 
  -1   8   2       86.48       78.68      4.86 o 
   0   8   2       11.96        8.70      4.16 o 
   1   8   2        2.67        8.24      5.29 o 
   2   8   2       68.01       60.72      4.55 o 
   3   8   2        2.28       10.64      3.38 o 
   4   8   2       16.89       23.09      4.16 o 
   5   8   2        6.29       13.18      3.41 o 
   6   8   2      102.88       97.99      7.12 o 
   7   8   2       18.89       26.22      4.14 o 
   8   8   2       20.85       24.14      4.59 o 
   9   8   2       42.50       49.35      6.64 o 
  10   8   2        0.06       -1.02      3.35 o 
  -8   9   2        6.92       11.53      8.34 o 
  -7   9   2        8.59        6.62      5.09 o 
  -6   9   2       11.25       10.45      5.50 o 
  -5   9   2        4.13        7.47      4.45 o 
  -4   9   2        7.34        6.18      3.72 o 
  -3   9   2        0.89        3.06      2.97 o 
  -2   9   2        0.42       -1.10      2.81 o 
  -1   9   2       73.82       71.03      7.34 o 
   0   9   2        4.75        0.19      2.77 o 
   1   9   2        6.28        7.85      3.86 o 
   2   9   2       30.88       20.41      4.39 o 
   3   9   2       70.43       77.76      9.48 o 
   4   9   2        0.95        1.11      3.04 o 
   5   9   2       10.98       20.11      5.51 o 
   6   9   2        2.92        6.85      4.75 o 
   7   9   2       11.53        8.10      4.68 o 
   8   9   2        4.94        4.72      4.53 o 
  -3  10   2        1.26        2.09      4.30 o 
  -2  10   2        2.92        3.78      4.83 o 
  -1  10   2        6.06       13.30      5.97 o 
   0  10   2        0.12        3.06      4.72 o 
   1  10   2       11.34        7.42      5.22 o 
   2  10   2        8.54        6.10      5.67 o 
   3  10   2        1.62        4.82      5.17 o 
 -15   0   3        0.62        0.97      4.14 o 
 -13   0   3       29.73       31.33      7.03 o 
 -11   0   3        4.09       12.11      5.80 o 
  -9   0   3       73.80       72.26      3.87 o 
  -7   0   3      841.52      787.29     18.33 o 
  -5   0   3     3020.27     3121.64     62.00 o 
  -3   0   3       72.72       62.33      3.33 o 
  -1   0   3    19408.53    17918.15    222.18 o 
   1   0   3     3365.48     3653.03     69.70 o 
   3   0   3     2844.53     2990.30     65.93 o 
   5   0   3      747.51      744.13     15.03 o 
   7   0   3      119.93      113.73      7.87 o 
   9   0   3      700.26      687.44     31.01 o 
  11   0   3      549.38      596.54     33.14 o 
  13   0   3      141.44      147.77     14.76 o 
  15   0   3       77.69       87.96     17.62 o 
 -16   1   3        0.37       -1.01      3.35 o 
 -15   1   3       15.97       13.78      4.51 o 
 -14   1   3       17.35       23.01      4.85 o 
 -13   1   3       55.86       67.46      6.96 o 
 -12   1   3        3.26       -0.80      4.25 o 
 -11   1   3      227.88      217.85     11.05 o 
 -10   1   3       91.15       82.38      3.83 o 
  -9   1   3        0.12        0.26      1.40 o 
  -8   1   3      124.75      128.78      4.79 o 
  -7   1   3       48.17       46.20      3.01 o 
  -6   1   3        4.32        4.31      1.33 o 
  -5   1   3       26.73       28.36      1.30 o 
  -4   1   3       56.48       59.58      2.35 o 
  -3   1   3     2755.88     2873.48     41.30 o 
  -2   1   3    12216.56    13254.72    178.73 o 
  -1   1   3    16861.56    17388.33    235.58 o 
   0   1   3     2450.27     2643.02     31.82 o 
   1   1   3     1945.12     1939.19     21.71 o 
   2   1   3      926.64      955.27     12.94 o 
   3   1   3      122.34      116.67      2.97 o 
   4   1   3      219.54      236.99      3.99 o 
   5   1   3      720.96      845.24     12.35 o 
   6   1   3     1308.49     1523.91     22.80 o 
   7   1   3      285.91      293.00      5.10 o 
   8   1   3        1.75        1.42      0.57 o 
   9   1   3        7.07       10.46      2.60 o 
  10   1   3      270.23      264.26     12.13 o 
  11   1   3      229.37      224.31     11.47 o 
  12   1   3       28.61       28.99      4.65 o 
  13   1   3       11.94       16.79      4.29 o 
  14   1   3        7.46        4.29      3.56 o 
  15   1   3       26.75       43.17      6.68 o 
  16   1   3        2.35        3.05      4.04 o 
 -16   2   3       16.67       19.05      5.45 o 
 -15   2   3        5.56       13.22      5.20 o 
 -14   2   3      108.96      101.16      8.82 o 
 -13   2   3       44.20       49.49      5.97 o 
 -12   2   3       21.68       15.08      4.29 o 
 -11   2   3       58.26       56.06      5.52 o 
 -10   2   3        5.97       11.55      2.79 o 
  -9   2   3       87.56       97.31      4.85 o 
  -8   2   3        2.38        1.72      0.96 o 
  -7   2   3       62.34       56.89      2.46 o 
  -6   2   3      911.53      923.82     15.69 o 
  -5   2   3      262.23      238.36      5.65 o 
  -4   2   3      351.40      330.74      7.70 o 
  -3   2   3       54.11       51.71      1.71 o 
  -2   2   3     3382.06     3475.36     42.85 o 
  -1   2   3      789.61      869.74      9.64 o 
   0   2   3      749.32      764.76     12.40 o 
   1   2   3      194.07      170.32      2.72 o 
   2   2   3     1089.19     1163.07     18.94 o 
   3   2   3     1436.06     1562.70     21.57 o 
   4   2   3      373.74      293.05     15.45 o 
   5   2   3      261.84      251.38      5.90 o 
   6   2   3      567.62      573.07     10.04 o 
   7   2   3       64.97       65.14      2.42 o 
   8   2   3      232.28      216.76      5.78 o 
   9   2   3       49.15       56.77      7.01 o 
  10   2   3       26.95       30.40      3.18 o 
  11   2   3      139.89      147.65      8.91 o 
  12   2   3       11.28        3.31      2.94 o 
  13   2   3       45.03       46.64      5.80 o 
  14   2   3       21.81       23.85      5.07 o 
  15   2   3        4.10        8.80      6.19 o 
  16   2   3        8.13       18.38      5.42 o 
 -15   3   3       19.91       24.73      8.39 o 
 -14   3   3       69.28       63.96      7.09 o 
 -13   3   3       47.00       40.95      5.61 o 
 -12   3   3        4.38        8.84      3.38 o 
 -11   3   3       47.36       47.06      5.29 o 
 -10   3   3      208.52      196.42      8.39 o 
  -9   3   3      403.39      378.24      9.91 o 
  -8   3   3      129.65      109.42      4.22 o 
  -7   3   3      154.84      164.88      6.27 o 
  -6   3   3      176.79      167.04      5.60 o 
  -5   3   3      146.11      139.79      4.88 o 
  -4   3   3       98.32      102.59      2.87 o 
  -3   3   3       22.96       26.84      1.43 o 
  -2   3   3      107.47      120.40      4.54 o 
  -1   3   3      682.01      767.80      9.73 o 
   0   3   3     1413.55     1483.76     23.92 o 
   1   3   3        1.83        5.08      1.66 o 
   2   3   3     1462.02     1506.83     33.55 o 
   3   3   3       75.91       74.60      1.95 o 
   4   3   3     1194.43     1308.63     20.78 o 
   5   3   3       14.37       16.13      2.05 o 
   6   3   3      112.79      141.98      4.82 o 
   7   3   3        5.28        6.92      1.71 o 
   8   3   3      278.83      264.29      6.82 o 
   9   3   3        4.12        4.03      2.23 o 
  10   3   3      132.43      125.59      6.26 o 
  11   3   3      111.20       96.91      5.87 o 
  12   3   3      118.62      106.52      7.78 o 
  13   3   3        1.65       -3.25      3.40 o 
  14   3   3        7.59        2.75      3.40 o 
  15   3   3        5.58       14.68      5.72 o 
 -15   4   3       11.09       11.65      4.81 o 
 -14   4   3       14.90       14.30      4.40 o 
 -13   4   3        0.95       -1.60      2.96 o 
 -12   4   3       81.52       87.55      9.92 o 
 -11   4   3        2.16        0.64      2.13 o 
 -10   4   3       30.84       31.79      4.31 o 
  -9   4   3      971.62      934.62     23.50 o 
  -8   4   3      360.41      352.81     11.15 o 
  -7   4   3       35.55       31.16      3.17 o 
  -6   4   3      431.11      471.45     11.50 o 
  -5   4   3      115.68      132.28      4.28 o 
  -4   4   3      440.35      421.65      8.83 o 
  -3   4   3        8.63       15.08      1.87 o 
  -2   4   3      297.06      279.92      5.27 o 
  -1   4   3       90.68       93.24      2.73 o 
   0   4   3       90.66       89.08      3.05 o 
   1   4   3       87.11       89.05      3.23 o 
   2   4   3       33.04       32.27      1.87 o 
   3   4   3      239.15      231.18      9.89 o 
   4   4   3      278.56      248.88      5.28 o 
   5   4   3      437.03      435.54      9.39 o 
   6   4   3      236.79      246.04      7.10 o 
   7   4   3       29.93       33.02      3.28 o 
   8   4   3      302.94      302.65     10.27 o 
   9   4   3        9.74       17.95      2.66 o 
  10   4   3        1.22        3.68      2.07 o 
  11   4   3        1.06        1.80      2.32 o 
  12   4   3        0.16       -0.94      2.53 o 
  13   4   3        1.41       11.25      7.69 o 
  14   4   3       43.94       46.64      7.09 o 
  15   4   3       25.02       40.98      7.92 o 
 -14   5   3        5.03        4.04      3.65 o 
 -13   5   3       33.23       32.97      5.43 o 
 -12   5   3       16.02       14.77      4.92 o 
 -11   5   3      102.90      113.00      7.58 o 
 -10   5   3      107.34      109.45      6.57 o 
  -9   5   3       45.35       49.48      3.57 o 
  -8   5   3      743.94      776.90     24.33 o 
  -7   5   3        0.24        0.98      1.62 o 
  -6   5   3        0.20        4.57      2.89 o 
  -5   5   3       46.66       53.36      2.95 o 
  -4   5   3        6.58       11.14      2.07 o 
  -3   5   3      321.44      324.14      7.37 o 
  -2   5   3        6.59        6.97      1.51 o 
  -1   5   3       13.22        8.08      1.73 o 
   0   5   3      504.50      476.61     11.63 o 
   1   5   3      160.70      143.17      4.86 o 
   2   5   3       42.63       48.75      3.70 o 
   3   5   3       15.47       20.37      2.46 o 
   4   5   3        0.45        0.71      1.60 o 
   5   5   3      400.39      372.25     14.62 o 
   6   5   3       75.26       63.05      3.94 o 
   7   5   3       44.40       37.64      4.17 o 
   8   5   3      185.24      184.46     10.40 o 
   9   5   3       91.24       64.20      6.94 o 
  10   5   3       38.61       39.98      4.07 o 
  11   5   3      127.29      108.09      6.56 o 
  12   5   3       25.33       35.38      6.16 o 
  13   5   3       10.96       16.03      5.23 o 
  14   5   3        2.06        4.17      4.50 o 
 -13   6   3        7.38       10.37      4.37 o 
 -12   6   3        1.90        3.00      3.84 o 
 -11   6   3       10.20       14.38      3.63 o 
 -10   6   3        0.00        5.23      5.26 o 
  -9   6   3       31.59       36.15      3.92 o 
  -8   6   3       12.36       15.46      2.81 o 
  -7   6   3      274.62      292.95      9.95 o 
  -6   6   3       30.34       29.87      2.78 o 
  -5   6   3      329.93      302.44      9.43 o 
  -4   6   3      219.57      208.74      6.55 o 
  -3   6   3       44.01       44.71      2.69 o 
  -2   6   3       86.30       88.06      4.60 o 
  -1   6   3        8.13       10.28      2.22 o 
   0   6   3       15.22       12.96      2.63 o 
   1   6   3        2.12        6.71      2.67 o 
   2   6   3       41.52       44.04      3.67 o 
   3   6   3      146.52      144.33      7.17 o 
   4   6   3      152.52      160.75      7.72 o 
   5   6   3      788.90      766.36     22.97 o 
   6   6   3      293.01      284.24     11.33 o 
   7   6   3       10.37       12.12      3.11 o 
   8   6   3       17.00       35.63      4.06 o 
   9   6   3        0.09       10.05      6.00 o 
  10   6   3        7.30        6.74      3.55 o 
  11   6   3       25.55       20.88      4.58 o 
  12   6   3        4.24        7.14      4.55 o 
  13   6   3        8.65        6.60      5.01 o 
 -12   7   3       16.82        4.34      8.17 o 
 -11   7   3       49.69       50.16     10.00 o 
 -10   7   3        1.56        0.72      2.35 o 
  -9   7   3        5.15        9.48      3.39 o 
  -8   7   3       35.49       35.47      3.64 o 
  -7   7   3        0.38        3.19      2.03 o 
  -6   7   3       19.67       22.67      2.87 o 
  -5   7   3      134.90      129.00      7.14 o 
  -4   7   3       59.66       56.02      4.42 o 
  -3   7   3        6.53       16.56      3.66 o 
  -2   7   3       44.25       44.58      3.86 o 
  -1   7   3      141.93      137.77      6.21 o 
   0   7   3       57.61       57.11      4.17 o 
   1   7   3       98.27      102.73      5.74 o 
   2   7   3       41.02       42.56      3.58 o 
   3   7   3       70.77       67.59      4.66 o 
   4   7   3       54.44       50.42      4.42 o 
   5   7   3      496.72      462.53     16.59 o 
   6   7   3        5.14        5.44      2.74 o 
   7   7   3       50.61       54.29      5.14 o 
   8   7   3        3.64        6.57      3.11 o 
   9   7   3       50.22       62.62      7.06 o 
  10   7   3       14.19       11.85      4.21 o 
  11   7   3       11.78       16.88      4.98 o 
  12   7   3        1.41        6.12      4.83 o 
 -10   8   3        1.79        1.47      5.60 o 
  -9   8   3       15.53       30.08      9.02 o 
  -8   8   3        0.08       -0.04      3.29 o 
  -7   8   3       15.08       18.71      5.01 o 
  -6   8   3        9.85       23.85      5.98 o 
  -5   8   3      130.50      109.29      8.77 o 
  -4   8   3       16.71       22.20      3.63 o 
  -3   8   3       21.97       19.59      6.05 o 
  -2   8   3      116.29      103.59      6.27 o 
  -1   8   3       30.51       34.83      3.73 o 
   0   8   3       16.34       20.57      4.57 o 
   1   8   3       72.60       67.34      5.15 o 
   2   8   3       59.70       52.99      4.66 o 
   3   8   3        0.43       -0.07      1.90 o 
   4   8   3       94.28       96.32      6.28 o 
   5   8   3       28.63       29.02      4.05 o 
   6   8   3       11.52       21.39      4.04 o 
   7   8   3       56.62       65.40      6.58 o 
   8   8   3        2.93        1.43      2.96 o 
   9   8   3        0.82       -0.07      2.72 o 
  10   8   3        9.89       11.33      4.59 o 
  -7   9   3        0.95        1.36     10.07 o 
  -6   9   3        3.24        8.05      7.91 o 
  -5   9   3        0.51        8.07      6.77 o 
  -4   9   3       10.76       27.50      6.80 o 
  -3   9   3        3.92        4.57      7.85 o 
  -2   9   3        0.26        4.08      3.01 o 
  -1   9   3        2.81        3.52      3.38 o 
   0   9   3       15.44       28.41      6.41 o 
   1   9   3        0.92        2.75      3.15 o 
   2   9   3       18.74       15.85      6.89 o 
   3   9   3        5.12        8.58      6.12 o 
   4   9   3       55.57       71.44     10.53 o 
   5   9   3        5.02        1.85      2.98 o 
   6   9   3       22.45       32.21      5.88 o 
   7   9   3        4.38       14.79      7.58 o 
  -2  10   3        4.48       -1.80      4.46 o 
  -1  10   3        9.08        5.72      5.89 o 
   0  10   3        0.73        6.72      5.41 o 
   1  10   3        9.30       16.75      7.86 o 
   2  10   3       27.96       27.66      8.87 o 
 -16   0   4       45.20       41.80      9.72 o 
 -14   0   4        3.89        1.90      4.44 o 
 -12   0   4        0.10       -3.65      3.92 o 
 -10   0   4       31.21       31.30      6.17 o 
  -8   0   4     2696.66     2780.86     76.47 o 
  -6   0   4      912.84      850.17     20.69 o 
  -4   0   4     1116.61     1119.97     23.38 o 
  -2   0   4     7547.00     7041.81    735.73 o 
   0   0   4      367.58      363.93      9.07 o 
   2   0   4     3656.37     3826.55     88.37 o 
   4   0   4      867.30      903.60     24.34 o 
   6   0   4      797.03      737.21     17.00 o 
   8   0   4       68.11       58.92      2.92 o 
  10   0   4      622.97      597.13     30.66 o 
  12   0   4       92.43      104.46     11.30 o 
  14   0   4       55.19       85.72     20.23 o 
  16   0   4      148.26      136.65     17.00 o 
 -16   1   4        3.20        0.46      3.34 o 
 -15   1   4       38.33       32.14      5.77 o 
 -14   1   4       71.89       77.59      8.50 o 
 -13   1   4        0.18        0.14      2.23 o 
 -12   1   4      116.19      104.48      7.69 o 
 -11   1   4       16.97       18.23      3.79 o 
 -10   1   4      172.47      166.74      6.14 o 
  -9   1   4       31.79       27.83      1.83 o 
  -8   1   4       44.15       50.27      2.53 o 
  -7   1   4       89.35       90.23      2.84 o 
  -6   1   4      213.52      219.30      4.78 o 
  -5   1   4      462.28      439.75      7.71 o 
  -4   1   4     2192.48     2208.80     35.73 o 
  -3   1   4      685.93      723.20     10.45 o 
  -2   1   4     1590.98     1632.90     19.97 o 
  -1   1   4     5394.08     5284.53     40.19 o 
   0   1   4     7016.68     7071.56     61.74 o 
   1   1   4      755.35      848.25      9.93 o 
   2   1   4     2626.31     2703.33     38.32 o 
   3   1   4      466.36      529.10      8.90 o 
   4   1   4      179.37      177.50      4.24 o 
   5   1   4      962.82      955.00     33.94 o 
   6   1   4     1144.39     1158.97     19.15 o 
   7   1   4       24.48       24.86      1.59 o 
   8   1   4      822.51      843.05     20.43 o 
   9   1   4      364.05      366.49      9.89 o 
  10   1   4       38.50       42.42      8.00 o 
  11   1   4      104.99       95.19      7.30 o 
  12   1   4      191.67      164.99     10.05 o 
  13   1   4        3.58        4.23      3.94 o 
  14   1   4        0.08       -0.35      2.75 o 
  15   1   4        0.31        2.96      3.55 o 
  16   1   4        0.25        2.97      3.82 o 
 -16   2   4       22.88       28.77      6.35 o 
 -15   2   4        0.53        1.38      3.29 o 
 -14   2   4      177.49      147.53     10.64 o 
 -13   2   4        1.03        2.17      2.97 o 
 -12   2   4       30.33       38.43      5.01 o 
 -11   2   4      189.99      175.38      7.24 o 
 -10   2   4       17.50       26.92      4.94 o 
  -9   2   4       86.56       86.04      3.56 o 
  -8   2   4      115.78      113.87      3.85 o 
  -7   2   4      163.11      165.74      4.78 o 
  -6   2   4      354.24      349.58      9.72 o 
  -5   2   4      409.96      381.56     18.46 o 
  -4   2   4      472.10      541.16      9.41 o 
  -3   2   4      199.87      218.82      4.10 o 
  -2   2   4      413.16      412.11      6.67 o 
  -1   2   4      251.79      247.97      8.84 o 
   0   2   4       73.28       76.01      2.13 o 
   1   2   4      301.19      275.40      3.78 o 
   2   2   4        2.59        0.88      0.57 o 
   3   2   4        3.71        2.99      0.82 o 
   4   2   4     1257.95     1233.45     24.73 o 
   5   2   4       18.75       41.68      3.82 o 
   6   2   4       10.60       14.81      1.88 o 
   7   2   4       22.87       16.61      2.11 o 
   8   2   4        2.84        4.26      1.86 o 
   9   2   4       51.80       59.09      3.77 o 
  10   2   4      206.88      212.27      8.57 o 
  11   2   4       13.40       13.99      3.50 o 
  12   2   4       14.99       12.58      3.74 o 
  13   2   4       30.64       40.84      5.51 o 
  14   2   4        9.60       10.27      4.14 o 
  15   2   4       16.86       16.32      5.08 o 
  16   2   4        5.03       12.58      7.89 o 
 -15   3   4        0.04        4.97      3.90 o 
 -14   3   4        0.31        2.06      3.10 o 
 -13   3   4       28.55       30.74      5.16 o 
 -12   3   4       16.71       26.99      4.56 o 
 -11   3   4      272.83      268.53     10.24 o 
 -10   3   4       40.84       40.53      3.79 o 
  -9   3   4       36.87       35.44      2.77 o 
  -8   3   4      120.84      119.32      4.52 o 
  -7   3   4      103.90      116.15      4.17 o 
  -6   3   4       63.30       72.58      3.98 o 
  -5   3   4        0.40        0.38      1.40 o 
  -4   3   4        0.01        2.09      1.14 o 
  -3   3   4      127.23      120.75      2.77 o 
  -2   3   4     1117.91     1226.78     18.85 o 
  -1   3   4      346.33      307.28      4.30 o 
   0   3   4       20.39       24.33      2.06 o 
   1   3   4      448.41      449.19      8.19 o 
   2   3   4      169.72      176.73      4.69 o 
   3   3   4      686.22      770.63     11.76 o 
   4   3   4        0.91        0.60      0.88 o 
   5   3   4      796.09      833.34     16.71 o 
   6   3   4       44.50       38.38      2.67 o 
   7   3   4      190.78      190.98      6.30 o 
   8   3   4        2.03        0.17      1.48 o 
   9   3   4      166.50      165.42      6.66 o 
  10   3   4       62.42       51.81      5.05 o 
  11   3   4        3.73        7.17      5.11 o 
  12   3   4        0.18        0.89      3.59 o 
  13   3   4       16.82       26.33      5.06 o 
  14   3   4        2.40        2.33      3.23 o 
  15   3   4        1.64       -2.21      3.48 o 
 -15   4   4       12.01        2.72      3.79 o 
 -14   4   4       27.93       28.30      5.35 o 
 -13   4   4       14.87       11.19      4.16 o 
 -12   4   4       32.67       32.99      4.80 o 
 -11   4   4       23.91       32.86      4.14 o 
 -10   4   4       31.12       31.66      3.80 o 
  -9   4   4       13.60        9.47      2.04 o 
  -8   4   4      409.16      408.35     10.95 o 
  -7   4   4       59.44       50.65      5.53 o 
  -6   4   4      212.78      200.85      6.17 o 
  -5   4   4      576.66      551.00     11.82 o 
  -4   4   4      124.82      127.86      3.75 o 
  -3   4   4      101.42       99.86      2.92 o 
  -2   4   4      370.63      346.32      6.85 o 
  -1   4   4     1712.87     1719.70     54.34 o 
   0   4   4      349.85      357.92      9.50 o 
   1   4   4      356.15      338.79      7.83 o 
   2   4   4        1.02        1.59      1.10 o 
   3   4   4      147.15      146.77      4.83 o 
   4   4   4      267.32      248.51     10.69 o 
   5   4   4      135.69      131.58      3.94 o 
   6   4   4       32.72       33.88      2.38 o 
   7   4   4       60.58       52.26      4.53 o 
   8   4   4       32.86       36.49      3.48 o 
   9   4   4      124.89       91.19      4.69 o 
  10   4   4        6.43        5.53      2.80 o 
  11   4   4       55.09       69.00      5.12 o 
  12   4   4       25.42       21.72      4.06 o 
  13   4   4       30.88       40.22      5.40 o 
  14   4   4       15.35       13.47      6.35 o 
  15   4   4        1.28        3.47      4.74 o 
 -14   5   4        8.46       16.46      5.03 o 
 -13   5   4       20.32       28.30      5.60 o 
 -12   5   4       13.72       15.08      5.46 o 
 -11   5   4       65.66       64.26      5.88 o 
 -10   5   4       52.84       60.94      5.31 o 
  -9   5   4        0.70        8.23      3.46 o 
  -8   5   4      470.74      442.81     30.15 o 
  -7   5   4       35.63       36.90      3.10 o 
  -6   5   4      130.11      137.90      5.48 o 
  -5   5   4       29.16       29.33      2.41 o 
  -4   5   4      232.63      224.66      8.91 o 
  -3   5   4      179.92      164.40      5.42 o 
  -2   5   4      772.17      745.97     19.96 o 
  -1   5   4       10.72       17.06      2.02 o 
   0   5   4      365.80      346.67      9.72 o 
   1   5   4      250.81      237.94      6.95 o 
   2   5   4      220.65      204.93      6.79 o 
   3   5   4      111.47      107.32      4.84 o 
   4   5   4        5.10       23.71      6.36 o 
   5   5   4        1.95        2.01      1.84 o 
   6   5   4       39.93       44.25      3.92 o 
   7   5   4      190.66      186.93      8.76 o 
   8   5   4      130.41      103.27      9.15 o 
   9   5   4        0.36        1.11      1.51 o 
  10   5   4      178.08      163.25      9.52 o 
  11   5   4       15.89       19.30      4.48 o 
  12   5   4        4.88       10.40      4.86 o 
  13   5   4        0.92        0.31      3.83 o 
  14   5   4        0.81        1.28      4.10 o 
 -13   6   4        3.50        2.02      3.77 o 
 -12   6   4        0.04       -2.09      2.98 o 
 -11   6   4        0.08        2.73      2.85 o 
 -10   6   4       70.15       68.70      5.56 o 
  -9   6   4       26.63       29.35      3.38 o 
  -8   6   4       49.41       51.42      4.75 o 
  -7   6   4        1.66        3.54      2.03 o 
  -6   6   4       65.51       65.43      3.81 o 
  -5   6   4      106.47       99.02      4.34 o 
  -4   6   4      197.04      178.55      5.94 o 
  -3   6   4       61.56       49.31      3.91 o 
  -2   6   4        0.29        1.15      2.44 o 
  -1   6   4       53.09       56.42      4.08 o 
   0   6   4      366.72      354.26     10.80 o 
   1   6   4        2.01        4.75      1.89 o 
   2   6   4     1045.01      993.48     26.80 o 
   3   6   4      207.57      202.30      8.89 o 
   4   6   4      172.31      247.32     67.33 o 
   5   6   4      148.63      148.59      7.31 o 
   6   6   4     1056.22     1022.37     30.55 o 
   7   6   4        7.95       15.21      3.18 o 
   8   6   4       12.27       17.65      3.52 o 
   9   6   4       26.84       32.71      5.14 o 
  10   6   4       16.50       20.20      4.25 o 
  11   6   4       10.05        9.10      4.21 o 
  12   6   4       26.15       25.11      6.07 o 
  13   6   4        9.00        4.75      4.47 o 
 -11   7   4        0.56        8.22     17.04 o 
 -10   7   4       29.27       24.58      6.34 o 
  -9   7   4       14.02       14.31      4.11 o 
  -8   7   4       10.95        8.54      3.06 o 
  -7   7   4       26.92       31.13      4.04 o 
  -6   7   4        3.38       11.89      3.15 o 
  -5   7   4       29.73       51.83      6.34 o 
  -4   7   4        2.39        6.41      2.43 o 
  -3   7   4        0.04        3.25      2.57 o 
  -2   7   4      191.00      174.74      7.61 o 
  -1   7   4       10.64       11.17      2.50 o 
   0   7   4      124.87      121.60      6.01 o 
   1   7   4        3.46        7.54      2.39 o 
   2   7   4       13.30       16.12      2.74 o 
   3   7   4        5.28        5.29      2.22 o 
   4   7   4       23.30       32.27      3.50 o 
   5   7   4        0.01        2.16      2.56 o 
   6   7   4       54.80       53.17      4.77 o 
   7   7   4        3.61        8.26      5.91 o 
   8   7   4       53.82       64.91      5.74 o 
   9   7   4        0.08        0.59      2.86 o 
  10   7   4       60.60       77.34      8.02 o 
  11   7   4        1.61       -2.73      3.53 o 
  -9   8   4       63.20       68.32     11.93 o 
  -8   8   4       66.00       77.62     23.38 o 
  -7   8   4       54.83       58.16     14.21 o 
  -6   8   4      117.32      111.58      8.70 o 
  -5   8   4       10.28        8.36      3.06 o 
  -4   8   4       10.39       19.91      6.13 o 
  -3   8   4        0.01       -0.45      1.81 o 
  -2   8   4        8.79        9.26      2.50 o 
  -1   8   4       19.78       22.71      3.38 o 
   0   8   4        6.10        9.73      2.49 o 
   1   8   4        8.11       10.26      2.85 o 
   2   8   4       64.09       62.79      6.20 o 
   3   8   4       57.97       58.50      5.82 o 
   4   8   4       27.35       35.67      4.13 o 
   5   8   4       31.16       29.68      4.17 o 
   6   8   4        5.19        5.79      2.91 o 
   7   8   4        2.81        0.22      2.20 o 
   8   8   4        0.08       -2.88      3.23 o 
   9   8   4        0.99        0.89      2.94 o 
  -7   9   4       10.79        1.39      7.15 o 
  -6   9   4        4.34        1.10      6.12 o 
  -5   9   4       43.66       44.65      8.86 o 
  -4   9   4        1.59        4.93      4.96 o 
  -3   9   4       36.72       43.50      7.61 o 
  -2   9   4       25.65       32.28      6.73 o 
  -1   9   4       65.99       69.83     10.05 o 
   0   9   4       11.93       10.42      5.16 o 
   1   9   4        0.25        0.91      3.99 o 
   2   9   4       22.19       31.01      7.12 o 
   3   9   4        3.56        1.22      4.25 o 
   4   9   4        0.07        0.84      5.10 o 
   5   9   4       14.12       14.45      6.34 o 
   6   9   4        8.16        6.64      6.59 o 
   7   9   4        0.01        4.72      6.37 o 
  -1  10   4       14.91       10.80      6.72 o 
   0  10   4       16.40       28.94      7.84 o 
   1  10   4        0.95        8.25      6.38 o 
 -15   0   5        3.31       14.03     10.11 o 
 -13   0   5        0.33        2.24      4.13 o 
 -11   0   5      225.89      219.62     15.17 o 
  -9   0   5      282.83      261.06      9.57 o 
  -7   0   5     1899.32     1924.61     50.04 o 
  -5   0   5      447.26      424.66     11.29 o 
  -3   0   5     2333.62     2360.77     76.23 o 
  -1   0   5     3319.17     3319.23     59.08 o 
   1   0   5     1475.63     1340.40     86.95 o 
   3   0   5     1107.85     1195.07     25.77 o 
   5   0   5      379.73      349.49     39.47 o 
   7   0   5      409.24      422.14     12.37 o 
   9   0   5      222.10      191.47      7.05 o 
  11   0   5      109.14       99.35     10.10 o 
  13   0   5       83.26       74.57     10.01 o 
  15   0   5        6.23        0.01      7.03 o 
 -16   1   5        7.20        6.18      4.13 o 
 -15   1   5        2.55        3.61      3.62 o 
 -14   1   5       47.25       44.90      5.98 o 
 -13   1   5       44.63       42.64      5.61 o 
 -12   1   5        8.69        9.06      4.29 o 
 -11   1   5       65.29       63.10      6.11 o 
 -10   1   5        9.25       12.36      2.55 o 
  -9   1   5        3.10        4.19      1.37 o 
  -8   1   5        5.88       11.02      1.99 o 
  -7   1   5      126.10      147.35      4.90 o 
  -6   1   5       47.16       47.29      3.03 o 
  -5   1   5      732.08      721.24     14.09 o 
  -4   1   5      323.96      376.85      7.20 o 
  -3   1   5     4140.75     4266.54     61.67 o 
  -2   1   5     1023.71     1080.66     28.85 o 
  -1   1   5      885.25      898.85      9.50 o 
   0   1   5      469.30      491.62      7.59 o 
   1   1   5      151.66      171.96      3.66 o 
   2   1   5     1366.26     1345.63     20.53 o 
   3   1   5      773.36      807.83     34.98 o 
   4   1   5      137.01      134.50      3.51 o 
   5   1   5       73.57       71.88      3.10 o 
   6   1   5       16.99       20.35      1.56 o 
   7   1   5      417.07      396.70      8.43 o 
   8   1   5      136.85      124.04      3.80 o 
   9   1   5     1256.05     1200.88     23.58 o 
  10   1   5      161.10      147.34      6.73 o 
  11   1   5       68.98       64.21      5.89 o 
  12   1   5        3.17        8.77      3.45 o 
  13   1   5        8.79       20.55      4.33 o 
  14   1   5        0.03        1.38      3.04 o 
  15   1   5        9.11       15.02      4.88 o 
  16   1   5        1.42        1.21      3.94 o 
 -15   2   5        0.30        3.07      3.47 o 
 -14   2   5        0.45       -0.06      2.69 o 
 -13   2   5        0.03        1.02      3.23 o 
 -12   2   5       27.29       29.34      4.62 o 
 -11   2   5       19.37       17.18      4.27 o 
 -10   2   5      301.53      287.54     10.58 o 
  -9   2   5      126.43      121.73      4.52 o 
  -8   2   5      223.43      213.55      6.22 o 
  -7   2   5      129.88      126.22      5.10 o 
  -6   2   5       19.14       21.75      1.88 o 
  -5   2   5      160.38      162.97      4.24 o 
  -4   2   5      342.59      366.70      7.01 o 
  -3   2   5      135.69      134.56      4.18 o 
  -2   2   5      274.23      230.49      3.46 o 
  -1   2   5      219.18      247.86      5.09 o 
   0   2   5     1054.63      992.28     19.74 o 
   1   2   5      292.85      297.06      4.32 o 
   2   2   5      336.91      298.78     12.39 o 
   3   2   5        8.36        8.89      0.99 o 
   4   2   5        1.12        7.36      1.10 o 
   5   2   5      402.16      381.95      8.67 o 
   6   2   5      158.59      192.32      5.51 o 
   7   2   5        2.24        5.61      2.46 o 
   8   2   5      128.48      139.33      4.51 o 
   9   2   5        4.38        7.92      2.86 o 
  10   2   5      303.60      305.75     10.09 o 
  11   2   5       14.14       20.93      4.09 o 
  12   2   5       37.92       44.43      6.39 o 
  13   2   5       28.72       34.14      5.14 o 
  14   2   5       19.81       21.77      5.07 o 
  15   2   5        0.02       -1.15      3.35 o 
 -15   3   5        0.17        2.15      3.45 o 
 -14   3   5      135.62      130.63      9.86 o 
 -13   3   5       41.80       48.30      5.79 o 
 -12   3   5        3.08        3.94      3.07 o 
 -11   3   5       67.62       61.39      4.59 o 
 -10   3   5       82.12       83.71      5.37 o 
  -9   3   5       10.54        9.15      2.21 o 
  -8   3   5      136.43      134.61      4.94 o 
  -7   3   5       13.07       14.98      2.80 o 
  -6   3   5      367.87      364.82     17.69 o 
  -5   3   5       13.67       19.25      1.75 o 
  -4   3   5     1077.02     1059.76     18.54 o 
  -3   3   5      875.34      947.51     15.15 o 
  -2   3   5      472.35      458.42      7.99 o 
  -1   3   5        3.98        4.67      1.54 o 
   0   3   5       93.17       96.30      3.95 o 
   1   3   5        0.24        0.11      0.41 o 
   2   3   5      516.40      507.79     13.92 o 
   3   3   5       71.13       82.45      2.29 o 
   4   3   5     1010.20     1056.18     18.53 o 
   5   3   5       61.79       65.27      2.77 o 
   6   3   5      656.38      635.19     15.01 o 
   7   3   5        3.97        2.26      1.85 o 
   8   3   5      132.71      122.87      4.68 o 
   9   3   5       30.45       29.66      2.44 o 
  10   3   5       15.46        9.76      2.48 o 
  11   3   5        5.19        4.01      2.24 o 
  12   3   5        0.02       -2.74      3.04 o 
  13   3   5        0.01       10.11      4.75 o 
  14   3   5       29.17       47.16      6.68 o 
  15   3   5        6.77       17.78      5.21 o 
 -14   4   5       42.68       48.62      6.41 o 
 -13   4   5       15.67       18.02      6.21 o 
 -12   4   5        4.50        6.61      3.20 o 
 -11   4   5        6.25        8.33      5.14 o 
 -10   4   5        6.42        7.86      2.88 o 
  -9   4   5       96.66       94.37      4.52 o 
  -8   4   5      360.29      357.39     12.23 o 
  -7   4   5      309.48      289.28      9.56 o 
  -6   4   5      218.30      223.20      6.57 o 
  -5   4   5        1.39        0.31      1.48 o 
  -4   4   5       56.88       64.53      2.65 o 
  -3   4   5        4.55        5.04      1.25 o 
  -2   4   5       93.83       84.00      4.17 o 
  -1   4   5       48.60       46.03      2.31 o 
   0   4   5     1502.19     1444.27     26.60 o 
   1   4   5       57.86       56.15      2.47 o 
   2   4   5      477.00      471.81     10.71 o 
   3   4   5      542.23      517.02     13.59 o 
   4   4   5       27.16       28.49      3.87 o 
   5   4   5       78.74       65.93      4.14 o 
   6   4   5       14.99       20.06      1.97 o 
   7   4   5        1.84        6.25      2.84 o 
   8   4   5       64.43       65.84      3.71 o 
   9   4   5        8.07       11.50      2.50 o 
  10   4   5       11.38       19.16      2.96 o 
  11   4   5        9.46       13.48      3.44 o 
  12   4   5       51.75       46.49      6.84 o 
  13   4   5       12.08       12.73      4.24 o 
  14   4   5       22.57       11.02      5.49 o 
 -14   5   5        0.98       -0.55      3.60 o 
 -13   5   5       12.23       24.54      5.63 o 
 -12   5   5       40.24       40.45      5.40 o 
 -11   5   5        8.72        5.95      2.91 o 
 -10   5   5        0.60        4.83      3.56 o 
  -9   5   5        6.72        5.90      2.42 o 
  -8   5   5       43.75       48.60      3.67 o 
  -7   5   5       51.86       53.41      3.95 o 
  -6   5   5       48.78       45.44      3.04 o 
  -5   5   5      112.40      113.16      4.53 o 
  -4   5   5       73.59       75.18      3.26 o 
  -3   5   5      655.79      613.64     12.23 o 
  -2   5   5      139.97      135.52      5.07 o 
  -1   5   5      365.57      369.17      9.65 o 
   0   5   5      134.78      121.40      4.41 o 
   1   5   5       32.75       35.65      2.71 o 
   2   5   5       44.61       45.72      3.03 o 
   3   5   5       35.79       36.94      2.89 o 
   4   5   5       20.10       25.65      2.89 o 
   5   5   5       24.96       33.26      3.44 o 
   6   5   5       11.16       17.45      4.60 o 
   7   5   5       17.77       13.78      2.71 o 
   8   5   5       97.15      102.64      6.77 o 
   9   5   5        0.03       -0.11      1.90 o 
  10   5   5       20.58       18.91      4.17 o 
  11   5   5       18.67       19.51      4.20 o 
  12   5   5        1.11        1.59      3.99 o 
  13   5   5        3.32        0.87      3.64 o 
 -12   6   5        1.05        3.15      3.63 o 
 -11   6   5       49.92       53.54      6.32 o 
 -10   6   5        0.01        1.68      2.52 o 
  -9   6   5       65.32       69.08      4.62 o 
  -8   6   5       41.20       30.60      4.57 o 
  -7   6   5      133.02      120.79      5.61 o 
  -6   6   5       10.68       10.09      2.13 o 
  -5   6   5        1.72        3.32      2.56 o 
  -4   6   5        6.49       11.02      2.39 o 
  -3   6   5      159.38      156.65      6.62 o 
  -2   6   5        0.02        2.34      1.70 o 
  -1   6   5        2.96        1.40      1.58 o 
   0   6   5       62.75       64.78      3.87 o 
   1   6   5      127.47      123.82      5.51 o 
   2   6   5      192.75      180.29      7.52 o 
   3   6   5     1316.29     1239.21     33.27 o 
   4   6   5      161.20      153.45      7.10 o 
   5   6   5        0.06       -1.25      2.05 o 
   6   6   5       50.64       57.75      4.87 o 
   7   6   5       17.59       24.09      4.02 o 
   8   6   5        0.04       -1.33      2.33 o 
   9   6   5        5.95       17.05      3.98 o 
  10   6   5       24.94       22.52      4.78 o 
  11   6   5       16.80       18.97      5.14 o 
  12   6   5       14.87       16.35      5.42 o 
 -11   7   5       47.70       53.16      8.12 o 
 -10   7   5       54.05       54.09      7.76 o 
  -9   7   5        2.65        5.48      5.01 o 
  -8   7   5       21.72       20.46      4.51 o 
  -7   7   5      104.01      114.88      8.39 o 
  -6   7   5       97.29      103.96      9.44 o 
  -5   7   5      153.31      146.61      7.58 o 
  -4   7   5       10.33        5.73      2.42 o 
  -3   7   5       55.30       59.47      4.77 o 
  -2   7   5       43.85       46.78      3.91 o 
  -1   7   5      100.97       95.66      5.36 o 
   0   7   5       25.88       24.68      4.77 o 
   1   7   5       16.25       16.27      4.78 o 
   2   7   5        0.81       -0.57      1.74 o 
   3   7   5      294.08      274.87     10.83 o 
   4   7   5       99.46      103.23      5.97 o 
   5   7   5       80.46       85.54      5.66 o 
   6   7   5       63.53       56.02      5.44 o 
   7   7   5       66.88       74.73      6.17 o 
   8   7   5       12.36        7.21      3.12 o 
   9   7   5        7.12        4.43      3.40 o 
  10   7   5        0.01        5.58      3.83 o 
  11   7   5        2.45        4.80      4.53 o 
  -9   8   5        7.46       -0.34      4.94 o 
  -8   8   5      124.86      138.02     16.57 o 
  -7   8   5       14.10       20.71      6.10 o 
  -6   8   5        8.04        5.40      3.87 o 
  -5   8   5       79.26       78.62      7.24 o 
  -4   8   5       66.50       53.38      6.86 o 
  -3   8   5        1.80        0.21      2.48 o 
  -2   8   5       20.29       20.94      4.44 o 
  -1   8   5       23.96       27.14      4.57 o 
   0   8   5        0.48        5.71      3.52 o 
   1   8   5      100.89       94.01      8.12 o 
   2   8   5       10.33        9.23      3.93 o 
   3   8   5       27.54       28.00      4.90 o 
   4   8   5       36.12       32.63      4.17 o 
   5   8   5        0.24        0.90      2.28 o 
   6   8   5        8.95        4.69      3.57 o 
   7   8   5        1.33       -2.05      3.30 o 
   8   8   5        4.58        6.30      5.23 o 
   9   8   5       16.43       24.28      6.49 o 
  -6   9   5       27.74       28.60      7.98 o 
  -5   9   5        1.13        0.46      3.90 o 
  -4   9   5       47.81       55.10      8.72 o 
  -3   9   5        3.05        3.29      4.41 o 
  -2   9   5       18.65       24.98      6.64 o 
  -1   9   5       18.33       10.30      5.41 o 
   0   9   5       81.45       78.00     10.57 o 
   1   9   5        0.08        1.99      4.23 o 
   2   9   5       40.62       42.44      5.95 o 
   3   9   5       36.24       32.50      5.84 o 
   4   9   5       41.91       51.43      6.94 o 
   5   9   5        3.49       14.12      8.12 o 
   6   9   5       44.26       62.17     10.15 o 
 -14   0   6       77.75       92.82     11.30 o 
 -12   0   6       87.26       82.34      9.72 o 
 -10   0   6       54.88       49.96      3.80 o 
  -8   0   6        0.06        0.56      1.79 o 
  -6   0   6       19.06       14.67      2.38 o 
  -4   0   6      159.10      166.43      8.64 o 
  -2   0   6     1834.66     1873.05     38.44 o 
   0   0   6     2030.98     2070.77     40.10 o 
   2   0   6       57.29       74.41      7.36 o 
   4   0   6      254.90      303.89      9.61 o 
   6   0   6       30.61       26.56      2.43 o 
   8   0   6      216.18      219.02      8.31 o 
  10   0   6      398.92      379.17     21.53 o 
  12   0   6        9.42       11.83     11.79 o 
  14   0   6        4.69       27.92      7.35 o 
 -15   1   6       22.64       20.23      6.09 o 
 -14   1   6       22.93       15.74      4.37 o 
 -13   1   6        3.80        4.79      3.29 o 
 -12   1   6        9.09       16.28      6.14 o 
 -11   1   6        2.78        4.87      2.52 o 
 -10   1   6       72.45       61.59      3.14 o 
  -9   1   6       20.96       27.72      2.44 o 
  -8   1   6      224.58      234.54      6.70 o 
  -7   1   6       96.32       93.79      3.79 o 
  -6   1   6      355.56      353.24      8.66 o 
  -5   1   6      129.59      142.89      4.09 o 
  -4   1   6      214.84      242.94      7.65 o 
  -3   1   6      589.04      568.73     11.48 o 
  -2   1   6      129.09      140.51      3.68 o 
  -1   1   6      934.60      953.34     12.12 o 
   0   1   6        0.03        0.59      0.60 o 
   1   1   6        0.70        6.98      1.87 o 
   2   1   6       84.90       75.83      2.64 o 
   3   1   6     1944.34     2040.39     32.30 o 
   4   1   6      407.96      417.95      8.29 o 
   5   1   6      506.32      535.02     10.56 o 
   6   1   6      117.94      105.41      7.11 o 
   7   1   6      114.25      102.13      5.54 o 
   8   1   6      302.22      272.56      7.09 o 
   9   1   6       20.53       27.89      2.26 o 
  10   1   6      258.06      271.66      9.49 o 
  11   1   6       33.16       32.40      6.42 o 
  12   1   6        6.27       13.38      3.85 o 
  13   1   6       10.11       13.28      3.95 o 
  14   1   6        0.17        2.83      3.87 o 
  15   1   6        4.42        7.33      4.07 o 
 -15   2   6        9.30        5.37      3.97 o 
 -14   2   6        0.23        0.13      3.12 o 
 -13   2   6        1.12       -2.51      2.97 o 
 -12   2   6       26.43       30.01      4.54 o 
 -11   2   6       90.01       88.33      4.89 o 
 -10   2   6      284.58      256.22      7.76 o 
  -9   2   6       98.28       96.57      4.23 o 
  -8   2   6       73.05       57.69      3.86 o 
  -7   2   6      101.70       94.09      4.74 o 
  -6   2   6        1.99       13.01      3.40 o 
  -5   2   6        0.09       -0.47      1.17 o 
  -4   2   6        1.06        2.22      1.10 o 
  -3   2   6     5413.76     5538.17     83.46 o 
  -2   2   6      289.09      301.83      6.84 o 
  -1   2   6      923.10      867.22     15.97 o 
   0   2   6      371.34      358.12      7.30 o 
   1   2   6       95.56       65.69      2.47 o 
   2   2   6      200.33      197.31      3.82 o 
   3   2   6     1839.11     2026.87     32.49 o 
   4   2   6      550.50      607.38     11.73 o 
   5   2   6      117.13      110.33      4.19 o 
   6   2   6        6.86       14.22      2.76 o 
   7   2   6       55.21       51.81      4.15 o 
   8   2   6        7.89       17.03      2.36 o 
   9   2   6      199.12      197.60      6.15 o 
  10   2   6       80.01       73.59      4.57 o 
  11   2   6      128.73      127.06     10.42 o 
  12   2   6       15.90       17.17      3.92 o 
  13   2   6        0.99        3.48      3.12 o 
  14   2   6       14.27       12.77      5.94 o 
  15   2   6        0.53        7.73      4.29 o 
 -15   3   6        8.89       18.23      9.36 o 
 -14   3   6       65.44       65.05      7.18 o 
 -13   3   6      175.34      163.39     10.63 o 
 -12   3   6        0.02        4.39      3.18 o 
 -11   3   6       19.24       20.80      3.12 o 
 -10   3   6        3.28       -0.83      1.94 o 
  -9   3   6      213.99      213.01      6.88 o 
  -8   3   6       12.58       11.43      4.04 o 
  -7   3   6      552.08      550.36     14.12 o 
  -6   3   6        1.26        3.49      1.62 o 
  -5   3   6      491.39      492.65     10.64 o 
  -4   3   6      252.14      280.33      6.38 o 
  -3   3   6      489.67      504.29     11.24 o 
  -2   3   6       97.78      104.70      3.47 o 
  -1   3   6       40.44       42.58      1.98 o 
   0   3   6       35.48       32.49      1.52 o 
   1   3   6      331.04      297.71      7.99 o 
   2   3   6       17.55       16.39      0.94 o 
   3   3   6      392.93      342.04      7.46 o 
   4   3   6      323.05      353.39      7.70 o 
   5   3   6      833.34      875.43     17.76 o 
   6   3   6       32.77       39.83      2.54 o 
   7   3   6      136.05      137.07      6.43 o 
   8   3   6        4.08        0.72      1.48 o 
   9   3   6       93.03       74.26      4.46 o 
  10   3   6       58.48       44.06      4.98 o 
  11   3   6       10.48       18.54      3.52 o 
  12   3   6        3.86       11.31      4.68 o 
  13   3   6       25.77       41.35      5.76 o 
  14   3   6        0.44        6.21      4.04 o 
  15   3   6       27.70       34.76      7.95 o 
 -14   4   6        0.18        5.14      4.99 o 
 -13   4   6       33.02       35.65      5.26 o 
 -12   4   6        2.95        3.12      2.86 o 
 -11   4   6      290.66      286.70     12.79 o 
 -10   4   6      237.51      221.87      9.75 o 
  -9   4   6       88.95       83.32      5.38 o 
  -8   4   6       90.79       90.29      5.14 o 
  -7   4   6       13.81       12.95      2.10 o 
  -6   4   6       48.96       49.32      3.01 o 
  -5   4   6        4.41        5.96      1.56 o 
  -4   4   6       88.23       87.94      3.45 o 
  -3   4   6        1.38       -0.76      0.76 o 
  -2   4   6        5.88        9.16      2.65 o 
  -1   4   6      312.70      302.73     10.57 o 
   0   4   6      101.65       89.50      3.50 o 
   1   4   6      695.20      623.78     19.17 o 
   2   4   6       17.84       17.03      3.15 o 
   3   4   6      190.22      197.00      6.41 o 
   4   4   6       62.96       66.69      3.77 o 
   5   4   6       12.84       15.60      2.71 o 
   6   4   6        0.88        6.89      2.52 o 
   7   4   6      376.23      331.43      9.18 o 
   8   4   6        1.56        2.60      1.71 o 
   9   4   6      149.82      145.11      6.74 o 
  10   4   6       48.26       33.31      5.15 o 
  11   4   6      147.97      126.48      8.31 o 
  12   4   6        4.02        1.89      3.59 o 
  13   4   6        0.02       -2.80      4.74 o 
  14   4   6        9.99       99.59     58.67 o 
 -13   5   6        4.02        4.96      6.04 o 
 -12   5   6        0.02       -0.15      4.59 o 
 -11   5   6        7.32       10.70      3.43 o 
 -10   5   6       64.67       65.88      5.24 o 
  -9   5   6        4.38       11.61      5.24 o 
  -8   5   6       97.68      104.50      4.76 o 
  -7   5   6        3.92        3.43      2.01 o 
  -6   5   6       26.25       31.05      2.53 o 
  -5   5   6      155.61      140.84      4.82 o 
  -4   5   6       14.86       15.33      2.58 o 
  -3   5   6      342.40      313.38      8.85 o 
  -2   5   6      177.17      160.56      5.28 o 
  -1   5   6        2.28        4.77      4.18 o 
   0   5   6       69.60       55.64      3.38 o 
   1   5   6       79.71       76.22      3.31 o 
   2   5   6       61.51       51.55      4.92 o 
   3   5   6      480.97      457.01     13.06 o 
   4   5   6       57.89       59.02      3.77 o 
   5   5   6       20.64       26.10      3.33 o 
   6   5   6      105.23       98.96      5.65 o 
   7   5   6        0.56        5.79      3.28 o 
   8   5   6        5.32       20.50      4.35 o 
   9   5   6       17.06       15.38      2.81 o 
  10   5   6        6.59       13.19      5.30 o 
  11   5   6        0.77        3.62      3.16 o 
  12   5   6        0.84       -0.20      3.63 o 
  13   5   6       17.08       32.79      7.01 o 
 -12   6   6       15.95       12.27      6.29 o 
 -11   6   6        0.25        1.85      4.33 o 
 -10   6   6       40.99       40.72      5.19 o 
  -9   6   6       36.25       34.64      5.61 o 
  -8   6   6       18.41       18.55      2.99 o 
  -7   6   6       46.94       45.95      4.09 o 
  -6   6   6        0.13        4.32      3.59 o 
  -5   6   6        2.91        3.97      6.59 o 
  -4   6   6       23.25       16.03      4.77 o 
  -3   6   6       18.76       26.41      3.85 o 
  -2   6   6      194.99      210.80      9.79 o 
  -1   6   6        4.81       10.41      6.21 o 
   0   6   6      182.92      178.27      9.30 o 
   1   6   6        9.42        6.14      1.73 o 
   2   6   6       22.58       19.15      2.49 o 
   3   6   6       14.19       14.13      2.62 o 
   4   6   6      407.91      389.85     13.22 o 
   5   6   6       31.59       36.60      5.78 o 
   6   6   6        4.07        0.76      1.99 o 
   7   6   6       60.30       65.48      5.22 o 
   8   6   6       32.75       41.14      4.53 o 
   9   6   6        2.24        3.11      2.79 o 
  10   6   6       64.22       58.89      6.47 o 
  11   6   6        6.61        5.35      3.48 o 
  12   6   6        9.50       14.77      5.46 o 
 -10   7   6       27.92       39.17      7.30 o 
  -9   7   6       13.92       13.77      5.01 o 
  -8   7   6       20.44       23.98      4.64 o 
  -7   7   6        0.04        3.42      3.08 o 
  -6   7   6      297.75      290.00     15.30 o 
  -5   7   6       57.63       57.54      6.58 o 
  -4   7   6      128.88      109.84      7.89 o 
  -3   7   6        2.66        2.53      2.70 o 
  -2   7   6       23.67       24.07      3.96 o 
  -1   7   6        2.28        4.07      2.71 o 
   0   7   6        8.03       11.07      4.32 o 
   1   7   6        0.08       -0.91      2.87 o 
   2   7   6       55.62       61.23      5.94 o 
   3   7   6      112.58      121.70      8.62 o 
   4   7   6       48.03       40.07      5.54 o 
   5   7   6       31.14       35.17      3.73 o 
   6   7   6       48.43       42.73      4.35 o 
   7   7   6        0.13        2.46      3.00 o 
   8   7   6       22.87       26.40      5.08 o 
   9   7   6        8.84        4.57      4.10 o 
  10   7   6        7.71        4.57      4.28 o 
  -8   8   6        9.39       10.16      5.02 o 
  -7   8   6       21.96       25.58      5.49 o 
  -6   8   6        3.38       -1.32      2.93 o 
  -5   8   6        0.02        0.95      2.94 o 
  -4   8   6        2.04       -0.33      2.87 o 
  -3   8   6       60.86       57.15      6.21 o 
  -2   8   6        2.39       -0.15      2.47 o 
  -1   8   6       67.70       77.14      7.06 o 
   0   8   6       21.06       27.21      4.77 o 
   1   8   6        1.14        4.65      5.19 o 
   2   8   6       95.02       92.60      8.39 o 
   3   8   6        0.33       -0.38      3.46 o 
   4   8   6        0.04        5.43      3.40 o 
   5   8   6        0.04        1.80      3.29 o 
   6   8   6       52.08       54.00      7.03 o 
   7   8   6        2.05        0.62      3.13 o 
   8   8   6        1.40        4.94      4.45 o 
  -5   9   6       38.74       29.41      7.22 o 
  -4   9   6       12.35       19.57      6.13 o 
  -3   9   6       25.25       19.06      6.31 o 
  -2   9   6       19.17       24.96      6.58 o 
  -1   9   6        0.02       -0.89      3.06 o 
   0   9   6        5.79        8.24      6.92 o 
   1   9   6       11.63        9.46      4.13 o 
   2   9   6        0.19        0.79      3.88 o 
   3   9   6       34.04       31.76      6.03 o 
   4   9   6        6.14        5.27      4.13 o 
   5   9   6       35.70       31.21      6.41 o 
 -15   0   7       30.51       31.09     11.47 o 
 -13   0   7      101.68       93.24     18.68 o 
 -11   0   7      100.19       95.07      9.51 o 
  -9   0   7      243.44      242.18     10.45 o 
  -7   0   7       32.45       24.91      3.72 o 
  -5   0   7      617.50      639.43     38.20 o 
  -3   0   7      265.25      256.23      7.54 o 
  -1   0   7      408.53      386.43     19.70 o 
   1   0   7     3651.17     3884.06     85.09 o 
   3   0   7      208.61      215.61      8.43 o 
   5   0   7     1004.64     1054.19     28.97 o 
   7   0   7        0.10        5.38      4.73 o 
   9   0   7       31.41       28.37      6.52 o 
  11   0   7      251.60      230.54     16.94 o 
  13   0   7        2.99        8.93      7.24 o 
  15   0   7       25.64       26.58      8.26 o 
 -15   1   7        1.33        2.55      3.50 o 
 -14   1   7       13.87       17.82      4.55 o 
 -13   1   7        1.76        2.61      2.92 o 
 -12   1   7        4.09        4.28      2.92 o 
 -11   1   7       27.35       33.14      3.50 o 
 -10   1   7      240.86      221.07      6.93 o 
  -9   1   7       73.92       73.09      3.83 o 
  -8   1   7       14.40       16.91      2.02 o 
  -7   1   7      281.83      256.49     13.66 o 
  -6   1   7      154.62      144.86      5.81 o 
  -5   1   7      124.15      129.99      4.64 o 
  -4   1   7      208.31      218.78      5.22 o 
  -3   1   7      328.19      350.54      6.93 o 
  -2   1   7     1808.03     1781.83     26.00 o 
  -1   1   7      638.14      603.79     23.20 o 
   0   1   7      241.47      228.06      4.57 o 
   1   1   7      496.65      446.25      8.81 o 
   2   1   7       83.46       85.40      2.55 o 
   3   1   7       82.21       67.40      2.74 o 
   4   1   7       35.27       27.71      1.88 o 
   5   1   7       98.39       91.92      3.51 o 
   6   1   7      255.73      257.32      6.82 o 
   7   1   7      245.72      263.20     10.43 o 
   8   1   7       37.20       36.78      2.62 o 
   9   1   7       30.47       32.77      3.63 o 
  10   1   7       85.33       74.31      4.77 o 
  11   1   7      105.84      116.03      8.00 o 
  12   1   7        1.19        6.46      3.54 o 
  13   1   7       53.41       71.53      6.91 o 
  14   1   7        7.40       14.97      7.08 o 
  15   1   7       45.85       54.42      7.50 o 
 -15   2   7        4.01        4.62      4.27 o 
 -14   2   7       32.17       31.10      5.37 o 
 -13   2   7        1.44        2.90      3.43 o 
 -12   2   7        3.95        2.33      2.84 o 
 -11   2   7       17.49       23.05      3.00 o 
 -10   2   7      181.59      164.55      5.87 o 
  -9   2   7       39.36       30.17      3.19 o 
  -8   2   7        4.78        4.29      1.92 o 
  -7   2   7       14.33       24.38      5.46 o 
  -6   2   7      102.61      102.33      4.02 o 
  -5   2   7       24.65       34.59      3.01 o 
  -4   2   7        2.67        3.52      1.19 o 
  -3   2   7     5146.58     5146.62     76.98 o 
  -2   2   7      332.77      353.49      8.54 o 
  -1   2   7      319.99      319.86      7.61 o 
   0   2   7     1287.41     1358.95     26.17 o 
   1   2   7        5.65        4.40      0.80 o 
   2   2   7      466.57      431.18      7.64 o 
   3   2   7      253.53      252.91      8.04 o 
   4   2   7      248.89      206.78     10.03 o 
   5   2   7        3.77        9.47      1.87 o 
   6   2   7       37.37       36.54      2.43 o 
   7   2   7        8.06       11.26      1.99 o 
   8   2   7        0.22        8.58      2.48 o 
   9   2   7       49.08       53.40      4.71 o 
  10   2   7      108.01       87.48      5.02 o 
  11   2   7       39.71       30.49      5.80 o 
  12   2   7       20.91       19.44      4.26 o 
  13   2   7        3.63       -2.55      3.13 o 
  14   2   7        3.10        8.01      4.07 o 
  15   2   7        6.04        5.85      4.40 o 
 -14   3   7        0.03       -1.90      4.00 o 
 -13   3   7       27.43       24.62      4.94 o 
 -12   3   7       27.70       29.17      4.88 o 
 -11   3   7        2.13       -0.46      2.00 o 
 -10   3   7       28.58       22.17      2.53 o 
  -9   3   7      195.15      209.38      9.65 o 
  -8   3   7      228.74      223.54      7.41 o 
  -7   3   7       15.15       18.70      2.34 o 
  -6   3   7      772.64      737.69     16.74 o 
  -5   3   7       62.87       69.82      3.10 o 
  -4   3   7      136.07      130.86      5.15 o 
  -3   3   7       71.70       87.10      3.66 o 
  -2   3   7        0.06        1.86      1.25 o 
  -1   3   7       46.54       46.94      2.44 o 
   0   3   7      118.07      106.68      3.38 o 
   1   3   7       73.67       75.17      3.56 o 
   2   3   7      201.52      186.13      5.25 o 
   3   3   7        0.06        0.39      0.93 o 
   4   3   7       18.39       27.79      1.84 o 
   5   3   7       48.53       47.54      2.82 o 
   6   3   7      225.26      230.38      7.21 o 
   7   3   7        3.62        9.35      3.20 o 
   8   3   7      145.77      128.96      7.07 o 
   9   3   7       14.09       18.05      3.24 o 
  10   3   7       15.26       15.46      3.29 o 
  11   3   7        0.01        3.68      2.20 o 
  12   3   7       10.31       22.44      3.81 o 
  13   3   7        0.01       -3.43      3.43 o 
  14   3   7       87.41       96.49     11.56 o 
 -14   4   7       19.82       20.13      5.76 o 
 -13   4   7        8.96       26.50      5.79 o 
 -12   4   7       53.41       50.89      7.02 o 
 -11   4   7       30.44       35.65      4.75 o 
 -10   4   7      146.15      147.93      9.18 o 
  -9   4   7       11.60       23.11      4.91 o 
  -8   4   7        5.56        6.38      1.86 o 
  -7   4   7        4.36        8.47      1.99 o 
  -6   4   7       32.40       33.72      2.62 o 
  -5   4   7       72.13       67.49      4.03 o 
  -4   4   7      106.66       96.41      4.40 o 
  -3   4   7       37.05       34.88      3.48 o 
  -2   4   7       41.94       33.81      2.32 o 
  -1   4   7       78.28       75.71      4.82 o 
   0   4   7      140.72      149.17      6.95 o 
   1   4   7       12.90       15.69      3.13 o 
   2   4   7      176.63      163.19     11.33 o 
   3   4   7      178.76      178.94      5.92 o 
   4   4   7       42.47       41.25      3.30 o 
   5   4   7       11.30       14.57      4.02 o 
   6   4   7       67.91       84.31      4.84 o 
   7   4   7       36.99       26.78      2.40 o 
   8   4   7      470.01      416.63     21.67 o 
   9   4   7       10.28       10.71      2.72 o 
  10   4   7        0.03        0.94      2.55 o 
  11   4   7        1.13        2.02      2.76 o 
  12   4   7        0.33        3.76      4.17 o 
  13   4   7        0.48        0.95      5.68 o 
 -13   5   7        0.94        4.36      5.30 o 
 -12   5   7        1.10        2.66      3.98 o 
 -11   5   7       26.66       32.13      5.04 o 
 -10   5   7        0.02       -0.45      2.56 o 
  -9   5   7      235.95      223.53      9.43 o 
  -8   5   7        2.07        1.00      1.91 o 
  -7   5   7       67.15       71.36      4.69 o 
  -6   5   7       29.19       31.37      2.96 o 
  -5   5   7       51.61       58.80      4.26 o 
  -4   5   7       68.78       70.98      5.53 o 
  -3   5   7      221.73      218.28     10.10 o 
  -2   5   7       97.59       88.88      8.35 o 
  -1   5   7      122.56      132.16      7.27 o 
   0   5   7      502.62      489.81     17.45 o 
   1   5   7       39.63       43.41      4.68 o 
   2   5   7       74.73       84.81      7.16 o 
   3   5   7      519.33      482.90     13.64 o 
   4   5   7      310.92      313.43     10.23 o 
   5   5   7      298.90      287.57     11.16 o 
   6   5   7       36.71       42.06      3.75 o 
   7   5   7       44.35       38.64      3.77 o 
   8   5   7        4.03        4.39      2.28 o 
   9   5   7       17.45       28.88      6.16 o 
  10   5   7       16.82       19.84      4.11 o 
  11   5   7       34.83       40.45      8.08 o 
  12   5   7        2.07       10.20      4.91 o 
  13   5   7        0.81        2.37      4.67 o 
 -11   6   7       23.54       20.41      8.04 o 
 -10   6   7        0.01        5.34      4.06 o 
  -9   6   7        0.01       -1.38      3.06 o 
  -8   6   7       38.25       34.80      5.49 o 
  -7   6   7        0.13        2.91      2.77 o 
  -6   6   7       72.32       69.70      6.17 o 
  -5   6   7       64.84       74.24      6.28 o 
  -4   6   7       58.48       44.69      4.82 o 
  -3   6   7       27.58       36.83      4.71 o 
  -2   6   7        1.75       11.39      6.51 o 
  -1   6   7       44.04       50.50      5.02 o 
   0   6   7       43.57       39.12      7.97 o 
   1   6   7       17.61       17.73      3.59 o 
   2   6   7       36.22       41.46      4.77 o 
   3   6   7       39.98       45.80      5.12 o 
   4   6   7      121.79      121.99      8.18 o 
   5   6   7      190.27      175.82      8.05 o 
   6   6   7        0.75        5.09      2.53 o 
   7   6   7       50.15       57.56      5.12 o 
   8   6   7        0.05       -0.12      2.00 o 
   9   6   7       23.35       22.64      4.44 o 
  10   6   7        0.06        0.86      2.88 o 
  11   6   7        7.49        8.78      6.33 o 
 -10   7   7        0.07        2.82      5.48 o 
  -9   7   7       15.08       19.90      5.88 o 
  -8   7   7        4.05        3.20      3.40 o 
  -7   7   7       12.76       13.77      3.90 o 
  -6   7   7       13.40        7.93      3.49 o 
  -5   7   7      101.58       94.19      7.56 o 
  -4   7   7        3.66       10.33      3.59 o 
  -3   7   7        3.86        1.55      3.50 o 
  -2   7   7        6.68       12.63      3.47 o 
  -1   7   7       18.09       19.46      4.00 o 
   0   7   7       19.18       26.78      4.51 o 
   1   7   7      147.43      143.46      9.36 o 
   2   7   7       21.55       28.63      4.80 o 
   3   7   7      159.09      164.44     10.81 o 
   4   7   7       10.35        8.71      3.72 o 
   5   7   7      100.10      100.46      8.20 o 
   6   7   7       48.47       45.75      7.95 o 
   7   7   7        2.93        3.37      3.37 o 
   8   7   7        1.22        1.28      3.54 o 
   9   7   7        2.69       -2.39      3.86 o 
  10   7   7        3.91       12.94      6.09 o 
  -8   8   7       21.86       15.98      5.75 o 
  -7   8   7        0.11        4.59      3.87 o 
  -6   8   7       21.05       25.44      5.37 o 
  -5   8   7        3.07       -3.09      3.20 o 
  -4   8   7        7.81        8.29      3.71 o 
  -3   8   7       40.48       38.68      6.09 o 
  -2   8   7       20.80       19.02      4.40 o 
  -1   8   7       13.91        8.98      5.48 o 
   0   8   7      107.47      122.08      9.47 o 
   1   8   7        1.09        0.33      3.17 o 
   2   8   7        7.36        4.67      3.77 o 
   3   8   7        0.25        3.93      3.69 o 
   4   8   7        8.81       13.42      4.26 o 
   5   8   7       11.01        9.54      4.18 o 
   6   8   7        4.65        8.63      4.20 o 
   7   8   7       14.61       18.27      5.93 o 
   8   8   7        3.41       11.63      5.40 o 
  -4   9   7        7.38        8.67      5.25 o 
  -3   9   7        2.99       13.32      7.53 o 
  -2   9   7        8.97       10.35      5.33 o 
  -1   9   7       15.94       15.43      4.83 o 
   0   9   7        1.22        1.94      3.21 o 
   1   9   7       10.43       10.51      4.62 o 
   2   9   7       29.20       38.10      6.66 o 
   3   9   7       15.34       17.04      6.34 o 
   4   9   7        7.09       11.28      5.42 o 
 -14   0   8       61.41       63.56      9.70 o 
 -12   0   8       60.93       71.34     13.88 o 
 -10   0   8      116.94      125.23      8.33 o 
  -8   0   8       40.33       44.51      4.49 o 
  -6   0   8      487.86      494.16     21.18 o 
  -4   0   8      778.14      780.44     26.06 o 
  -2   0   8       17.91       14.04      2.48 o 
   0   0   8       33.39       38.11      6.74 o 
   2   0   8        0.36        9.77      4.05 o 
   4   0   8       18.53       28.62      7.35 o 
   6   0   8      409.63      414.87     14.44 o 
   8   0   8     4003.78     4102.05    131.46 o 
  10   0   8        0.67       -1.34      1.89 o 
  12   0   8       12.71       35.85      8.39 o 
  14   0   8        0.01        5.84      5.37 o 
 -14   1   8        0.11        0.45      2.70 o 
 -13   1   8        0.35        0.89      2.71 o 
 -12   1   8       18.99       18.88      4.25 o 
 -11   1   8       63.95       63.54      4.54 o 
 -10   1   8      175.94      169.00      6.46 o 
  -9   1   8      110.60      112.41      4.96 o 
  -8   1   8      379.17      356.04     10.41 o 
  -7   1   8       51.71       60.06      3.95 o 
  -6   1   8       68.30       65.24      3.30 o 
  -5   1   8        0.00       -1.29      1.29 o 
  -4   1   8       16.40       19.93      1.76 o 
  -3   1   8      947.82      971.79     17.03 o 
  -2   1   8       73.45       84.87      5.33 o 
  -1   1   8        2.82        3.34      0.65 o 
   0   1   8      687.49      654.96     15.19 o 
   1   1   8      282.71      315.68      6.03 o 
   2   1   8      203.97      167.50      4.62 o 
   3   1   8      108.32       94.54      3.40 o 
   4   1   8      588.32      615.53     13.10 o 
   5   1   8        0.01        0.24      1.18 o 
   6   1   8        5.53       10.31      2.47 o 
   7   1   8       16.98       19.77      2.33 o 
   8   1   8      232.71      250.23      8.86 o 
   9   1   8       40.64       40.07      3.99 o 
  10   1   8       21.11       35.07      3.62 o 
  11   1   8       11.85       16.10      5.54 o 
  12   1   8       70.13       69.88      6.99 o 
  13   1   8        5.49       11.27      4.03 o 
  14   1   8        0.14        1.27      3.75 o 
 -14   2   8        5.17        4.27      3.95 o 
 -13   2   8       44.42       52.45      6.08 o 
 -12   2   8        6.07        9.09      3.47 o 
 -11   2   8        3.70        3.81      2.24 o 
 -10   2   8        0.07       -0.65      1.80 o 
  -9   2   8        7.57        2.93      2.16 o 
  -8   2   8        0.02        2.66      1.68 o 
  -7   2   8       16.37       25.25      2.94 o 
  -6   2   8      406.10      411.20     10.51 o 
  -5   2   8        1.87        3.82      1.29 o 
  -4   2   8      498.98      490.64     12.90 o 
  -3   2   8      148.37      149.93      5.62 o 
  -2   2   8      144.90      159.53      5.35 o 
  -1   2   8        1.32        5.24      1.32 o 
   0   2   8      134.48      146.31      4.64 o 
   1   2   8       54.44       44.74      2.49 o 
   2   2   8       77.69       81.57      2.69 o 
   3   2   8       21.34       21.69      2.33 o 
   4   2   8      486.52      459.71     14.79 o 
   5   2   8      326.52      320.35      9.49 o 
   6   2   8       36.93       40.06      3.68 o 
   7   2   8      111.89      100.85      5.34 o 
   8   2   8       12.04       15.88      4.13 o 
   9   2   8       12.70       14.66      2.31 o 
  10   2   8        6.91        8.70      2.33 o 
  11   2   8        0.06       -0.76      2.55 o 
  12   2   8        0.29       -3.09      3.09 o 
  13   2   8        0.01       -1.59      2.98 o 
  14   2   8        0.99        7.03      4.44 o 
 -14   3   8       15.02       20.85      8.06 o 
 -13   3   8        3.44        8.28      6.77 o 
 -12   3   8       60.31       60.91      7.72 o 
 -11   3   8       79.21       74.40      6.75 o 
 -10   3   8       73.66       79.03      6.42 o 
  -9   3   8        0.05        3.79      2.51 o 
  -8   3   8       13.58       15.43      2.14 o 
  -7   3   8       14.40       15.81      2.11 o 
  -6   3   8       20.54       21.67      2.83 o 
  -5   3   8      282.89      252.42      8.62 o 
  -4   3   8       61.53       58.62      3.64 o 
  -3   3   8        3.71        8.97      1.95 o 
  -2   3   8       94.51       89.12      3.94 o 
  -1   3   8      214.93      204.32      6.09 o 
   0   3   8       23.12       28.57      2.15 o 
   1   3   8      356.42      334.41      8.29 o 
   2   3   8      101.09       90.70      3.50 o 
   3   3   8       40.38       37.80      3.22 o 
   4   3   8       23.98       22.53      2.03 o 
   5   3   8       29.19       24.71      2.30 o 
   6   3   8       18.21       17.31      2.21 o 
   7   3   8       10.59       17.18      2.16 o 
   8   3   8        0.98        2.04      2.02 o 
   9   3   8        2.08        6.82      3.61 o 
  10   3   8        0.91       -1.18      1.87 o 
  11   3   8       69.88       67.55      7.71 o 
  12   3   8        3.54        7.09      3.24 o 
  13   3   8        2.59        0.76      3.85 o 
  14   3   8        4.16        9.14      5.54 o 
 -13   4   8       32.94       38.71      7.42 o 
 -12   4   8       11.81        7.41      4.57 o 
 -11   4   8       31.45       27.27      4.41 o 
 -10   4   8        2.38        7.52      3.83 o 
  -9   4   8       17.50       21.73      3.24 o 
  -8   4   8       85.73       88.93      5.24 o 
  -7   4   8       35.15       38.34      3.37 o 
  -6   4   8        8.60       11.60      2.32 o 
  -5   4   8      252.96      249.91      8.33 o 
  -4   4   8      158.89      152.13      6.09 o 
  -3   4   8      196.80      195.79      6.33 o 
  -2   4   8       39.67       36.44      2.52 o 
  -1   4   8        0.99       -0.09      1.92 o 
   0   4   8        7.90       10.85      3.63 o 
   1   4   8      147.15      143.36      6.97 o 
   2   4   8      383.57      382.23     14.25 o 
   3   4   8        7.31        3.92      2.37 o 
   4   4   8       13.41       16.15      2.21 o 
   5   4   8       64.01       74.12      4.76 o 
   6   4   8       27.63       24.68      2.79 o 
   7   4   8        3.14        4.77      2.85 o 
   8   4   8       17.41       22.81      3.04 o 
   9   4   8        5.42       13.02      3.63 o 
  10   4   8        9.49        8.66      3.83 o 
  11   4   8        1.78        0.85      2.61 o 
  12   4   8        5.38       16.03     10.39 o 
  13   4   8        7.89        9.20      5.66 o 
 -12   5   8       12.23       17.25      6.78 o 
 -11   5   8        0.01        5.34      4.28 o 
 -10   5   8       30.98       38.49      4.95 o 
  -9   5   8      145.22      126.11      7.14 o 
  -8   5   8      149.32      146.29      7.18 o 
  -7   5   8       80.26       70.15      5.00 o 
  -6   5   8        4.93        4.06      2.08 o 
  -5   5   8       23.64       25.17      3.96 o 
  -4   5   8       11.77       14.57      3.32 o 
  -3   5   8       43.84       46.12      4.73 o 
  -2   5   8       20.31       21.00      3.68 o 
  -1   5   8       57.59       66.48      5.68 o 
   0   5   8      464.00      442.13     16.86 o 
   1   5   8        3.95        4.26      2.83 o 
   2   5   8      374.63      381.52     15.74 o 
   3   5   8       67.60       74.80      6.04 o 
   4   5   8        5.53        8.38      3.01 o 
   5   5   8       54.53       56.29      5.44 o 
   6   5   8       20.08       14.94      2.57 o 
   7   5   8       10.58       11.17      3.04 o 
   8   5   8        1.68        1.74      2.11 o 
   9   5   8        0.66       -1.05      2.36 o 
  10   5   8       34.83       34.92      5.28 o 
  11   5   8       30.97       27.62     11.52 o 
  12   5   8       24.51       23.53     10.41 o 
 -11   6   8        3.58        1.03      3.67 o 
 -10   6   8        6.64       13.34      4.99 o 
  -9   6   8        0.19       -4.02      4.02 o 
  -8   6   8       14.91       22.29      4.13 o 
  -7   6   8        0.03        3.24      2.86 o 
  -6   6   8       62.66       64.92      6.12 o 
  -5   6   8       11.60       14.75      4.05 o 
  -4   6   8       98.97      105.67      7.60 o 
  -3   6   8       21.91       20.71      3.99 o 
  -2   6   8      293.33      289.52     13.23 o 
  -1   6   8       27.52       27.06      4.91 o 
   0   6   8       48.38       45.32      4.98 o 
   1   6   8       92.16       77.16      6.35 o 
   2   6   8        1.84        2.54      3.27 o 
   3   6   8       75.33       82.21      6.71 o 
   4   6   8       11.10       16.66      4.03 o 
   5   6   8        1.13        0.24      2.53 o 
   6   6   8       68.36       76.40      6.74 o 
   7   6   8        2.90        3.06      3.39 o 
   8   6   8       30.23       38.84      5.22 o 
   9   6   8        1.26        9.85      9.48 o 
  10   6   8        1.81       10.02      4.69 o 
  11   6   8       19.10       17.93      7.34 o 
  -9   7   8       24.11       27.70      6.52 o 
  -8   7   8       16.75       19.76      4.95 o 
  -7   7   8        5.68       10.97      7.72 o 
  -6   7   8        3.59        4.42      3.30 o 
  -5   7   8       16.47       19.08      6.87 o 
  -4   7   8        0.88        3.31      2.97 o 
  -3   7   8       10.25       12.89      3.70 o 
  -2   7   8       13.84       17.62      4.97 o 
  -1   7   8        1.55       25.99     12.27 o 
   0   7   8       86.75       84.09      7.12 o 
   1   7   8        2.28        6.40      4.19 o 
   2   7   8      452.11      422.63     20.13 o 
   3   7   8       16.10       26.65      4.86 o 
   4   7   8        4.87        6.78      3.70 o 
   5   7   8      116.48      118.86      9.28 o 
   6   7   8        0.19       -3.44      3.44 o 
   7   7   8        8.75        9.37      4.07 o 
   8   7   8        1.79        2.61      3.85 o 
   9   7   8        0.02        2.68      3.64 o 
  -7   8   8        0.33        0.15      3.61 o 
  -6   8   8       25.46       24.31      5.69 o 
  -5   8   8       16.66       23.04      5.10 o 
  -4   8   8        6.66        3.83      3.57 o 
  -3   8   8       30.27       27.54      5.11 o 
  -2   8   8       28.72       30.61      5.24 o 
  -1   8   8       18.10       20.92      4.62 o 
   0   8   8        2.85       12.24      6.22 o 
   1   8   8       19.18       25.89      5.08 o 
   2   8   8       23.29       34.77      7.85 o 
   3   8   8        1.35        0.88      3.24 o 
   4   8   8        0.02        1.09      3.41 o 
   5   8   8       25.32       30.04      5.70 o 
   6   8   8       11.24       16.31      4.79 o 
   7   8   8        0.06        6.51      4.89 o 
  -2   9   8       10.32       13.05     10.46 o 
  -1   9   8       37.23       46.73      6.97 o 
   0   9   8        2.80        6.14      4.59 o 
   1   9   8        1.07       -0.39      3.08 o 
   2   9   8        0.19       -0.12      5.10 o 
 -13   0   9        9.79        8.87      5.43 o 
 -11   0   9      109.98      100.85      8.07 o 
  -9   0   9        0.29        0.31      2.03 o 
  -7   0   9      133.58      127.47      6.94 o 
  -5   0   9      590.29      594.72     19.64 o 
  -3   0   9      299.46      310.37     10.06 o 
  -1   0   9        2.86        2.04      1.33 o 
   1   0   9      236.64      231.14      8.03 o 
   3   0   9      344.98      370.11     16.22 o 
   5   0   9      388.95      421.24     15.53 o 
   7   0   9       48.11       49.57      5.38 o 
   9   0   9      169.22      141.00      7.90 o 
  11   0   9        1.32        3.50      4.27 o 
  13   0   9        1.48        7.25      5.33 o 
 -14   1   9        0.03        0.20      3.58 o 
 -13   1   9       21.74       27.57      6.59 o 
 -12   1   9       24.23       24.22      4.56 o 
 -11   1   9       99.91       96.49      5.67 o 
 -10   1   9       36.68       40.87      3.82 o 
  -9   1   9       15.88       20.93      2.56 o 
  -8   1   9        5.55        9.53      2.44 o 
  -7   1   9       67.40       69.38      3.56 o 
  -6   1   9        2.20        1.62      1.43 o 
  -5   1   9      112.19      113.30      4.43 o 
  -4   1   9      930.69      870.57     17.19 o 
  -3   1   9      205.48      192.08      6.98 o 
  -2   1   9      274.96      256.82      9.04 o 
  -1   1   9      175.00      159.38      6.37 o 
   0   1   9        8.00        8.19      1.91 o 
   1   1   9      858.87      822.74     32.49 o 
   2   1   9       36.28       43.72      2.19 o 
   3   1   9      338.72      353.68      9.61 o 
   4   1   9        2.41        2.12      1.46 o 
   5   1   9        2.86        7.91      2.06 o 
   6   1   9       33.98       35.72      2.85 o 
   7   1   9       10.26       14.21      2.38 o 
   8   1   9       22.22       22.49      2.85 o 
   9   1   9       70.39       62.66      4.71 o 
  10   1   9       21.68       25.39      3.51 o 
  11   1   9       39.30       46.35      7.65 o 
  12   1   9        4.87        3.42      3.22 o 
  13   1   9        7.31       13.90      7.40 o 
  14   1   9        0.87       -0.23      3.08 o 
 -14   2   9       29.52       28.23      6.46 o 
 -13   2   9       18.79       35.05      6.07 o 
 -12   2   9        5.15       13.23      6.51 o 
 -11   2   9      103.20      104.85      7.57 o 
 -10   2   9        8.92       12.04      2.40 o 
  -9   2   9        3.06        3.16      1.68 o 
  -8   2   9      103.35      109.91      4.78 o 
  -7   2   9       20.31       20.74      2.43 o 
  -6   2   9      153.82      170.03      7.04 o 
  -5   2   9      129.75      130.45      5.74 o 
  -4   2   9       20.01       18.25      2.72 o 
  -3   2   9      104.94       94.02      6.52 o 
  -2   2   9      379.93      383.90     12.97 o 
  -1   2   9       10.67       15.12      3.10 o 
   0   2   9       54.12       56.74      3.08 o 
   1   2   9        1.33        5.61      2.14 o 
   2   2   9      575.48      558.87     13.86 o 
   3   2   9      146.96      143.75      4.32 o 
   4   2   9      117.06      109.72      4.38 o 
   5   2   9      183.22      196.26      7.45 o 
   6   2   9      169.84      162.68      5.88 o 
   7   2   9       56.61       50.15      3.35 o 
   8   2   9        6.33       16.48      2.31 o 
   9   2   9        1.56        2.44      1.94 o 
  10   2   9        4.28        9.56      2.87 o 
  11   2   9        7.23        9.77      3.63 o 
  12   2   9        0.66        0.15      2.77 o 
  13   2   9       10.27        7.59      4.24 o 
  14   2   9       22.80       33.89      8.16 o 
 -13   3   9        1.21        6.19      4.42 o 
 -12   3   9       22.99       41.00      6.58 o 
 -11   3   9       50.45       57.68      7.18 o 
 -10   3   9       53.12       51.92      4.32 o 
  -9   3   9        8.09        8.39      2.47 o 
  -8   3   9       30.10       30.98      3.45 o 
  -7   3   9       13.06       12.63      2.58 o 
  -6   3   9       26.32       23.39      2.80 o 
  -5   3   9      545.61      555.64     18.61 o 
  -4   3   9       63.55       68.49      3.56 o 
  -3   3   9       16.01       14.34      2.14 o 
  -2   3   9      200.34      194.94      6.53 o 
  -1   3   9        0.02        1.13      1.68 o 
   0   3   9      220.16      203.30      8.76 o 
   1   3   9        2.01        5.47      1.58 o 
   2   3   9      686.01      658.85     16.09 o 
   3   3   9       83.08       86.85      5.34 o 
   4   3   9        0.01        1.65      1.54 o 
   5   3   9       19.12       15.09      2.12 o 
   6   3   9       92.54       96.95      4.68 o 
   7   3   9        3.92        2.25      1.68 o 
   8   3   9      326.69      319.56     11.45 o 
   9   3   9        0.85        1.43      2.08 o 
  10   3   9       50.74       48.25      4.23 o 
  11   3   9        1.12        0.04      2.95 o 
  12   3   9        3.57        7.66      5.23 o 
  13   3   9        0.00       -1.42      4.09 o 
 -12   4   9        1.26        3.59      3.82 o 
 -11   4   9        0.01       -3.01      3.01 o 
 -10   4   9        0.07       -2.66      2.66 o 
  -9   4   9      192.46      196.70      9.56 o 
  -8   4   9       37.40       47.88      5.14 o 
  -7   4   9        4.03        6.00      2.22 o 
  -6   4   9      147.75      145.95      6.65 o 
  -5   4   9        0.31        2.71      1.88 o 
  -4   4   9      103.22      109.02      5.21 o 
  -3   4   9       26.77       28.40      2.71 o 
  -2   4   9      135.71      148.58      7.76 o 
  -1   4   9        7.17       21.10      3.84 o 
   0   4   9       50.94       50.91      4.67 o 
   1   4   9      287.54      286.97     12.16 o 
   2   4   9      286.34      272.64     11.80 o 
   3   4   9       11.54        8.24      2.89 o 
   4   4   9       77.51       86.72      5.79 o 
   5   4   9        9.10       12.94      3.15 o 
   6   4   9        0.18        2.81      1.88 o 
   7   4   9       24.27       29.61      3.42 o 
   8   4   9       31.46       29.90      3.53 o 
   9   4   9        1.47        2.66      2.27 o 
  10   4   9        4.07       10.77      3.69 o 
  11   4   9        0.18       -4.52      4.52 o 
  12   4   9        3.58        1.05      4.75 o 
 -11   5   9        6.35        2.23      3.66 o 
 -10   5   9       27.05       26.36      5.57 o 
  -9   5   9        8.91        3.72      2.83 o 
  -8   5   9       23.48       22.61      4.30 o 
  -7   5   9       21.74       19.50      4.03 o 
  -6   5   9       48.75       56.49      5.71 o 
  -5   5   9        2.39        2.27      2.60 o 
  -4   5   9       22.73       34.04      4.41 o 
  -3   5   9       78.62       84.86      7.17 o 
  -2   5   9       14.88       15.94      3.37 o 
  -1   5   9      189.24      214.03     19.34 o 
   0   5   9       70.14       72.93      6.07 o 
   1   5   9        4.14        4.98      3.01 o 
   2   5   9      136.49      128.89      8.28 o 
   3   5   9       28.03       40.07      7.01 o 
   4   5   9        2.24        4.53      2.79 o 
   5   5   9        0.36        0.09      2.23 o 
   6   5   9        0.00       -1.08      3.03 o 
   7   5   9        2.66       -0.01      2.43 o 
   8   5   9       45.29       44.63      5.34 o 
   9   5   9       54.13       43.31      6.76 o 
  10   5   9       11.13       19.66      5.01 o 
  11   5   9       19.80       32.55      8.42 o 
 -10   6   9        0.13        2.32      3.81 o 
  -9   6   9        8.01        5.68      4.27 o 
  -8   6   9        0.00        0.32      2.54 o 
  -7   6   9       49.57       50.91      6.02 o 
  -6   6   9        0.73        0.25      2.54 o 
  -5   6   9      336.25      312.12     15.31 o 
  -4   6   9        5.84        4.29      3.09 o 
  -3   6   9       25.46       24.70      4.41 o 
  -2   6   9       16.06       16.61      3.81 o 
  -1   6   9       24.99       33.67      4.73 o 
   0   6   9       12.43       20.57      4.08 o 
   1   6   9        0.68        8.68      7.41 o 
   2   6   9        8.00        7.61      3.35 o 
   3   6   9        2.29        2.46      2.86 o 
   4   6   9        5.43        7.61      3.38 o 
   5   6   9       62.50       76.96      7.01 o 
   6   6   9        2.08        3.44      3.05 o 
   7   6   9       14.77       14.91      4.10 o 
   8   6   9        0.61       -0.28      2.66 o 
   9   6   9       16.45       22.39      6.42 o 
  10   6   9        7.01       10.78      5.00 o 
  -8   7   9        0.31        1.73      3.97 o 
  -7   7   9        0.42        8.52      6.67 o 
  -6   7   9        4.40        3.88      3.23 o 
  -5   7   9       11.29       14.23      5.16 o 
  -4   7   9        4.20        8.93      4.93 o 
  -3   7   9       17.23       15.50      4.14 o 
  -2   7   9       15.92       15.36      4.02 o 
  -1   7   9       18.01       29.24      4.82 o 
   0   7   9        0.04       14.44      5.82 o 
   1   7   9       20.84       30.29      4.49 o 
   2   7   9      116.23      114.97      9.18 o 
   3   7   9       31.30       31.50      5.29 o 
   4   7   9        7.11        6.26      3.81 o 
   5   7   9       22.76       34.74      5.67 o 
   6   7   9        1.16       -1.02      3.57 o 
   7   7   9       16.41       23.13      5.43 o 
   8   7   9        8.49        1.84      3.98 o 
  -5   8   9       21.05       13.70      4.69 o 
  -4   8   9        6.92       12.06      4.40 o 
  -3   8   9       15.27        8.00      3.94 o 
  -2   8   9        1.95        5.13      3.69 o 
  -1   8   9        0.74        6.61      3.73 o 
   0   8   9        3.01        2.49      3.41 o 
   1   8   9        4.60        5.00      3.79 o 
   2   8   9       54.73       60.10      7.11 o 
   3   8   9       10.05        6.87      4.68 o 
   4   8   9        2.67       -3.67      3.73 o 
   5   8   9        5.86        7.71      4.31 o 
 -12   0  10       16.25       15.95      5.02 o 
 -10   0  10        0.86        0.74      2.23 o 
  -8   0  10      117.71      123.74      7.81 o 
  -6   0  10      142.45      131.32      6.95 o 
  -4   0  10      236.79      244.05      9.27 o 
  -2   0  10        1.57        1.65      1.43 o 
   0   0  10      650.20      627.15     18.04 o 
   2   0  10       34.52       43.50      3.69 o 
   4   0  10       78.15       91.02      7.26 o 
   6   0  10       23.85       27.64      3.65 o 
   8   0  10       91.33       89.47      6.84 o 
  10   0  10       51.71       48.43      6.57 o 
  12   0  10       13.23       33.98      7.76 o 
 -13   1  10        0.57        6.34      4.78 o 
 -12   1  10       19.68       27.90      7.14 o 
 -11   1  10       10.34        6.27      3.08 o 
 -10   1  10       22.08       22.46      2.70 o 
  -9   1  10        4.40        8.49      2.47 o 
  -8   1  10        5.03        7.52      2.05 o 
  -7   1  10        7.49        6.71      1.80 o 
  -6   1  10       46.05       45.99      2.92 o 
  -5   1  10       79.85       81.04      4.49 o 
  -4   1  10      199.54      187.48      8.25 o 
  -3   1  10      107.94      103.09      5.85 o 
  -2   1  10      131.91      134.57      6.77 o 
  -1   1  10      400.26      379.75     12.21 o 
   0   1  10      334.42      333.96     11.23 o 
   1   1  10      136.03      121.76      5.88 o 
   2   1  10        0.46        0.84      1.94 o 
   3   1  10       13.02       14.04      1.93 o 
   4   1  10        9.34        8.70      2.75 o 
   5   1  10      105.06      106.09      4.60 o 
   6   1  10      173.29      169.48      6.34 o 
   7   1  10       24.74       27.88      4.07 o 
   8   1  10      138.64      136.16      5.89 o 
   9   1  10       61.89       56.41      5.36 o 
  10   1  10       12.65       10.83      3.22 o 
  11   1  10       10.92       23.80      4.88 o 
  12   1  10        0.50       -1.14      3.52 o 
  13   1  10        0.61        0.98      3.25 o 
 -13   2  10        3.89        0.86      3.40 o 
 -12   2  10       61.63       67.50      8.05 o 
 -11   2  10      119.50      109.49      7.93 o 
 -10   2  10        0.27        3.19      3.47 o 
  -9   2  10       49.79       52.40      4.41 o 
  -8   2  10       68.68       74.95      5.09 o 
  -7   2  10      158.38      151.08      6.96 o 
  -6   2  10       17.98       19.54      2.86 o 
  -5   2  10      395.68      397.94     12.76 o 
  -4   2  10      511.09      499.19     14.68 o 
  -3   2  10       21.78       26.23      3.20 o 
  -2   2  10        9.09       15.91      2.32 o 
  -1   2  10       19.95       18.57      2.50 o 
   0   2  10        1.84        2.35      1.71 o 
   1   2  10       42.88       36.81      2.83 o 
   2   2  10        8.42        7.11      1.78 o 
   3   2  10       48.33       48.47      3.34 o 
   4   2  10       66.18       65.98      3.54 o 
   5   2  10      112.26      101.52      4.51 o 
   6   2  10      179.58      178.35      6.28 o 
   7   2  10        5.69        2.87      1.71 o 
   8   2  10        4.23        5.54      1.92 o 
   9   2  10        1.46       -0.84      1.73 o 
  10   2  10        9.97        9.29      2.83 o 
  11   2  10       28.80       43.24      8.27 o 
  12   2  10       51.25       59.80      6.78 o 
  13   2  10       56.31       75.56     10.27 o 
 -12   3  10        7.47        7.16      4.29 o 
 -11   3  10      234.37      230.93     12.56 o 
 -10   3  10       47.27       48.07      4.46 o 
  -9   3  10        4.37        7.60      2.59 o 
  -8   3  10        6.91        9.64      2.48 o 
  -7   3  10       48.94       41.38      3.87 o 
  -6   3  10        9.97        8.21      4.21 o 
  -5   3  10      166.04      155.72      6.91 o 
  -4   3  10      122.66      110.32      5.45 o 
  -3   3  10      466.28      466.91     14.35 o 
  -2   3  10       13.02       13.17      2.17 o 
  -1   3  10       36.57       46.15      3.19 o 
   0   3  10       32.02       29.15      2.71 o 
   1   3  10       71.78       65.07      3.95 o 
   2   3  10      189.24      185.79     11.40 o 
   3   3  10       43.69       44.94      3.64 o 
   4   3  10        0.87        1.06      1.37 o 
   5   3  10       59.34       60.71      3.92 o 
   6   3  10        0.10       -0.37      1.58 o 
   7   3  10      211.13      188.47      6.72 o 
   8   3  10        0.16        1.63      1.64 o 
   9   3  10       66.49       63.54      4.74 o 
  10   3  10        0.54       -0.40      2.55 o 
  11   3  10       13.81        8.94      4.90 o 
  12   3  10        0.02        3.35      4.15 o 
 -12   4  10        6.44        7.87      6.54 o 
 -11   4  10        1.06        0.30      2.63 o 
 -10   4  10       32.42       39.01      5.17 o 
  -9   4  10       16.31       22.45      3.50 o 
  -8   4  10       94.04       98.86      6.16 o 
  -7   4  10       67.36       78.22      5.11 o 
  -6   4  10        0.89        5.62      3.57 o 
  -5   4  10      115.31      114.36      6.02 o 
  -4   4  10        0.17       -0.03      1.52 o 
  -3   4  10        9.56       16.35      3.08 o 
  -2   4  10        0.01        9.78      4.61 o 
  -1   4  10       98.70      100.96      6.77 o 
   0   4  10      143.98      137.20      8.02 o 
   1   4  10      185.51      192.79     10.09 o 
   2   4  10        0.15        0.93      2.30 o 
   3   4  10      147.21      151.72      8.26 o 
   4   4  10        6.05        3.43      2.55 o 
   5   4  10      102.08      108.10      7.53 o 
   6   4  10        6.32       17.86      4.05 o 
   7   4  10        0.48        1.60      2.22 o 
   8   4  10       15.36        8.27      4.59 o 
   9   4  10       22.13       10.38      4.78 o 
  10   4  10        0.09        1.76      3.13 o 
  11   4  10        8.25       21.55      7.38 o 
  12   4  10        3.41       -2.66      5.23 o 
 -11   5  10        0.08       -0.45      4.59 o 
 -10   5  10        1.03       -3.78      3.89 o 
  -9   5  10       19.31       18.59      4.42 o 
  -8   5  10        3.70        9.99      5.38 o 
  -7   5  10       10.76       15.97      4.31 o 
  -6   5  10        2.78        1.90      4.40 o 
  -5   5  10        4.70       10.61      7.18 o 
  -4   5  10        5.36       10.35      3.36 o 
  -3   5  10       14.22       18.65      5.08 o 
  -2   5  10       29.76       37.40      4.11 o 
  -1   5  10        0.07        1.16      3.19 o 
   0   5  10       64.36       62.00      5.99 o 
   1   5  10      137.37      147.79      9.27 o 
   2   5  10       67.68       80.21      6.77 o 
   3   5  10        0.67       -0.54      2.50 o 
   4   5  10       10.09       13.39      3.62 o 
   5   5  10       37.45       37.38      5.21 o 
   6   5  10       44.96       40.39      5.19 o 
   7   5  10       30.00       31.23      4.66 o 
   8   5  10        0.43       -1.05      2.64 o 
   9   5  10        8.08       14.09      4.62 o 
  10   5  10        0.64        3.84      3.81 o 
  -9   6  10        1.34        4.81      4.27 o 
  -8   6  10       43.07       47.47      6.07 o 
  -7   6  10        0.62        1.39      2.80 o 
  -6   6  10       16.61       12.94      3.92 o 
  -5   6  10        1.91       12.90      3.83 o 
  -4   6  10        5.73        7.78      3.64 o 
  -3   6  10       23.39       18.82      4.70 o 
  -2   6  10        0.76        3.07      5.30 o 
  -1   6  10       14.14       14.20      3.83 o 
   0   6  10       31.98       37.78      5.03 o 
   1   6  10        8.26       17.76      6.95 o 
   2   6  10      202.72      190.26     11.53 o 
   3   6  10        2.13       -3.41      3.61 o 
   4   6  10       36.32       43.83      5.59 o 
   5   6  10       26.67       33.84      5.48 o 
   6   6  10       21.92       22.67      4.56 o 
   7   6  10        3.54        3.19      3.37 o 
   8   6  10        0.08       -2.37      3.66 o 
   9   6  10        2.88        9.53      7.66 o 
  -7   7  10        3.99        5.50      3.68 o 
  -6   7  10       11.09       10.85      4.23 o 
  -5   7  10        0.94        3.93      3.38 o 
  -4   7  10        1.18        0.74      2.68 o 
  -3   7  10        0.07       -2.23      3.03 o 
  -2   7  10       30.63       35.63      5.39 o 
  -1   7  10        9.15       15.71      4.22 o 
   0   7  10        3.88        6.72      3.56 o 
   1   7  10       14.31       29.85      7.35 o 
   2   7  10        2.00       -0.08      3.01 o 
   3   7  10       28.26       25.44      5.19 o 
   4   7  10        8.43       13.48      4.43 o 
   5   7  10       28.51       30.20      5.58 o 
   6   7  10       18.07       18.19      5.17 o 
   7   7  10        0.07        1.03      3.82 o 
  -4   8  10        4.42        2.70      3.61 o 
  -3   8  10        1.74        0.01      3.13 o 
  -2   8  10        9.84       12.52      4.48 o 
  -1   8  10       38.90       45.21      6.46 o 
   0   8  10        1.98        1.28      3.52 o 
   1   8  10        0.04        4.08      3.79 o 
   2   8  10       35.28       39.89      8.23 o 
   3   8  10       90.80       80.66      8.89 o 
 -13   0  11       27.06       26.33     10.36 o 
 -11   0  11       95.27      102.66     16.44 o 
  -9   0  11       78.43       63.49      5.53 o 
  -7   0  11        9.08        6.52      2.80 o 
  -5   0  11        0.43        0.48      2.01 o 
  -3   0  11        2.58        0.91      1.56 o 
  -1   0  11       30.54       29.36      2.83 o 
   1   0  11      250.40      218.82      8.79 o 
   3   0  11      249.82      224.97     10.34 o 
   5   0  11       33.56       31.32      7.06 o 
   7   0  11      586.61      593.89     24.50 o 
   9   0  11       15.49       11.50      3.37 o 
  11   0  11       30.99       53.28      9.67 o 
 -12   1  11        1.19       -2.57      4.32 o 
 -11   1  11        1.83        4.01      3.47 o 
 -10   1  11        4.25        2.67      2.14 o 
  -9   1  11        3.45        5.41      2.49 o 
  -8   1  11        1.78        7.03      2.28 o 
  -7   1  11       41.46       47.60      3.75 o 
  -6   1  11       24.72       27.62      3.14 o 
  -5   1  11      149.66      149.05      8.57 o 
  -4   1  11        6.56        6.17      2.45 o 
  -3   1  11      174.58      179.33      8.07 o 
  -2   1  11       68.02       67.77      3.64 o 
  -1   1  11        0.22        9.08      3.99 o 
   0   1  11       49.36       45.65      4.72 o 
   1   1  11        0.01        1.42      1.88 o 
   2   1  11        0.02        2.23      1.91 o 
   3   1  11       85.29       79.51      4.12 o 
   4   1  11       16.40       17.59      2.38 o 
   5   1  11      131.25      137.73      5.64 o 
   6   1  11      437.59      430.34     12.64 o 
   7   1  11      131.51      124.50      5.49 o 
   8   1  11       10.43       12.39      2.46 o 
   9   1  11       31.04       30.44      5.05 o 
  10   1  11        8.90       14.74      3.10 o 
  11   1  11        2.29        7.90      3.72 o 
  12   1  11        5.71        4.80      3.71 o 
 -12   2  11        2.17        1.08      3.59 o 
 -11   2  11       16.29       11.54      3.99 o 
 -10   2  11       34.53       34.35      5.56 o 
  -9   2  11        4.57        5.19      2.36 o 
  -8   2  11       56.34       59.78      4.70 o 
  -7   2  11        9.79       15.87      2.88 o 
  -6   2  11      123.64      112.32      6.09 o 
  -5   2  11      152.41      151.52      6.63 o 
  -4   2  11       29.85       31.63      3.87 o 
  -3   2  11        1.31       -1.36      2.08 o 
  -2   2  11        2.84        4.54      2.64 o 
  -1   2  11      137.75      132.35      5.62 o 
   0   2  11       22.67       24.42      2.61 o 
   1   2  11        7.21       10.46      2.42 o 
   2   2  11      139.74      132.37      5.28 o 
   3   2  11        2.68        8.94      2.97 o 
   4   2  11        3.35        3.95      2.43 o 
   5   2  11        0.48        1.68      2.22 o 
   6   2  11       44.35       42.16      6.03 o 
   7   2  11       34.55       38.69      5.43 o 
   8   2  11        0.01        1.63      1.97 o 
   9   2  11        6.03        9.12      2.64 o 
  10   2  11       22.71       27.69      4.52 o 
  11   2  11       14.71       32.47      9.30 o 
  12   2  11        5.35       19.63      8.08 o 
 -12   3  11        0.48       -0.33      3.97 o 
 -11   3  11       50.37       48.00      6.93 o 
 -10   3  11       44.71       45.34      5.47 o 
  -9   3  11        0.49        4.82      3.30 o 
  -8   3  11        0.01        2.63      2.12 o 
  -7   3  11       42.86       37.57      4.49 o 
  -6   3  11      281.12      259.06     10.34 o 
  -5   3  11        6.76       11.92      2.82 o 
  -4   3  11        7.12        9.10      2.42 o 
  -3   3  11       80.73       75.48      4.63 o 
  -2   3  11       91.27       96.67      4.93 o 
  -1   3  11      227.08      224.91      8.05 o 
   0   3  11        1.82        3.72      2.43 o 
   1   3  11       24.42       22.34      3.13 o 
   2   3  11        4.83        5.96      1.94 o 
   3   3  11        3.46        3.76      1.90 o 
   4   3  11       46.55       47.21      3.54 o 
   5   3  11        1.19        2.98      2.00 o 
   6   3  11        2.95        4.71      2.71 o 
   7   3  11       20.23       11.90      3.18 o 
   8   3  11       36.81       35.11      4.42 o 
   9   3  11        1.96        4.31      2.66 o 
  10   3  11        9.15       13.59      7.18 o 
  11   3  11        1.09       -5.60      7.66 o 
 -11   4  11        0.48        9.18      8.06 o 
 -10   4  11       13.48       17.81      5.42 o 
  -9   4  11        9.50       14.88      4.52 o 
  -8   4  11       18.14       17.29      3.45 o 
  -7   4  11       38.76       29.79      3.65 o 
  -6   4  11       19.45       27.12      3.43 o 
  -5   4  11        0.00       -0.93      2.45 o 
  -4   4  11       39.37       45.83      4.88 o 
  -3   4  11        1.91        1.50      2.52 o 
  -2   4  11        5.79        3.40      2.60 o 
  -1   4  11      313.61      310.09     14.24 o 
   0   4  11      238.24      249.39     12.38 o 
   1   4  11        1.18       -0.74      2.34 o 
   2   4  11       31.69       37.73      4.66 o 
   3   4  11       38.62       36.09      4.46 o 
   4   4  11       29.04       28.45      5.12 o 
   5   4  11        1.99        4.15      3.17 o 
   6   4  11       16.01       21.87      4.00 o 
   7   4  11        8.36        2.07      2.79 o 
   8   4  11        1.18        4.83      2.91 o 
   9   4  11       12.04        4.90      4.58 o 
  10   4  11       10.36       20.35      5.10 o 
  11   4  11        7.23        9.51      6.36 o 
 -10   5  11        3.28        3.34      4.14 o 
  -9   5  11        7.11        9.16      4.67 o 
  -8   5  11        4.70        6.76      3.44 o 
  -7   5  11        1.90        3.11      3.39 o 
  -6   5  11        0.00        4.21      3.75 o 
  -5   5  11       71.39       82.88      6.90 o 
  -4   5  11       32.85       35.99      4.86 o 
  -3   5  11       42.19       52.65      5.50 o 
  -2   5  11       55.25       66.32      6.00 o 
  -1   5  11        0.18        0.28      2.55 o 
   0   5  11      181.31      166.14      9.95 o 
   1   5  11        1.71        1.84      2.68 o 
   2   5  11        1.42        0.00      2.49 o 
   3   5  11       16.42       23.28      5.67 o 
   4   5  11       15.29       19.70      4.26 o 
   5   5  11       24.24       30.09      5.02 o 
   6   5  11        5.74       16.03      4.47 o 
   7   5  11        0.01       -2.80      2.99 o 
   8   5  11       16.66       22.21      5.27 o 
   9   5  11        3.12        6.49      4.47 o 
  10   5  11       10.85       14.77      5.85 o 
  -8   6  11       13.42        9.25      4.75 o 
  -7   6  11        0.42        2.43      3.37 o 
  -6   6  11        3.90        2.44      3.19 o 
  -5   6  11        2.01        4.30      3.48 o 
  -4   6  11        8.74        9.68      3.85 o 
  -3   6  11       40.78       41.33      5.55 o 
  -2   6  11        0.14        2.72      2.95 o 
  -1   6  11       26.80       27.86      4.67 o 
   0   6  11        0.00        0.26      2.61 o 
   1   6  11       71.13       73.50      7.04 o 
   2   6  11        1.09        2.17      3.12 o 
   3   6  11       42.35       38.16      5.56 o 
   4   6  11       17.95       19.82      5.10 o 
   5   6  11        1.00        2.17      3.12 o 
   6   6  11        0.64        2.16      3.24 o 
   7   6  11        1.14        1.49      3.17 o 
   8   6  11        0.05        0.33      3.80 o 
  -6   7  11        3.91       10.38      4.87 o 
  -5   7  11       36.54       32.18      5.80 o 
  -4   7  11       15.72       20.07      5.13 o 
  -3   7  11       40.90       37.79      5.97 o 
  -2   7  11        1.14        2.29      3.31 o 
  -1   7  11        0.10       -0.98      3.35 o 
   0   7  11       21.53       36.79      5.73 o 
   1   7  11        3.65        4.16      3.50 o 
   2   7  11        0.00       -1.96      3.19 o 
   3   7  11       13.00       14.12      4.81 o 
   4   7  11       24.36       26.24      5.53 o 
   5   7  11        5.73       10.02      4.46 o 
 -12   0  12       29.32       34.75     14.01 o 
 -10   0  12       23.96       32.44      6.50 o 
  -8   0  12       45.22       54.09      7.18 o 
  -6   0  12       38.40       27.96      5.56 o 
  -4   0  12       35.42       27.11      8.75 o 
  -2   0  12       27.83       41.42      9.03 o 
   0   0  12      295.80      297.87     25.41 o 
   2   0  12       76.96       83.74      8.98 o 
   4   0  12       29.75       25.94      3.61 o 
   6   0  12       74.22       68.29      5.87 o 
   8   0  12       26.24       18.41      9.48 o 
  10   0  12       32.73       39.52      7.67 o 
  12   0  12        4.11       -2.09      6.33 o 
 -11   1  12        2.41        0.57      3.83 o 
 -10   1  12        0.75        8.31      3.71 o 
  -9   1  12        2.06        5.45      2.94 o 
  -8   1  12       36.66       40.66      3.96 o 
  -7   1  12       75.41       68.87      4.97 o 
  -6   1  12      162.66      156.72      8.57 o 
  -5   1  12        0.50        0.96      1.87 o 
  -4   1  12       41.40       50.40      3.61 o 
  -3   1  12        1.14        1.98      1.61 o 
  -2   1  12       24.69       24.83      2.91 o 
  -1   1  12        0.30        0.90      1.59 o 
   0   1  12      159.76      159.92      6.52 o 
   1   1  12       15.62       22.87      2.73 o 
   2   1  12       56.60       56.35      4.44 o 
   3   1  12       17.50       20.64      2.84 o 
   4   1  12       97.91      107.38      5.60 o 
   5   1  12       47.81       52.80      4.26 o 
   6   1  12      116.51      114.97      5.90 o 
   7   1  12        8.32       11.44      2.54 o 
   8   1  12       81.82       70.94      4.83 o 
   9   1  12        2.06        5.18      2.64 o 
  10   1  12        0.78        0.58      3.07 o 
  11   1  12        0.00       -1.69      3.73 o 
 -11   2  12       16.53       19.82      6.45 o 
 -10   2  12       38.55       34.96      4.13 o 
  -9   2  12        7.43       11.34      4.48 o 
  -8   2  12       40.03       44.92      4.38 o 
  -7   2  12        4.90        5.23      2.40 o 
  -6   2  12      170.63      154.04      7.76 o 
  -5   2  12        7.01        9.79      2.48 o 
  -4   2  12       27.07       27.96      3.29 o 
  -3   2  12      249.95      226.74      8.89 o 
  -2   2  12       27.59       28.78      3.61 o 
  -1   2  12       36.27       32.53      3.11 o 
   0   2  12       44.24       44.78      3.48 o 
   1   2  12       42.80       47.68      3.54 o 
   2   2  12       30.68       36.84      4.27 o 
   3   2  12       26.65       43.90      6.96 o 
   4   2  12      100.66       91.51      5.17 o 
   5   2  12        0.23        1.92      1.88 o 
   6   2  12        0.49        4.74      3.48 o 
   7   2  12       16.07       17.33      3.47 o 
   8   2  12        4.11        6.17      3.62 o 
   9   2  12        9.69        9.53      3.41 o 
  10   2  12        0.36       -0.70      7.49 o 
  11   2  12        4.13        0.70      4.51 o 
 -11   3  12        6.24        3.07      7.26 o 
 -10   3  12        1.72        0.79      2.58 o 
  -9   3  12        7.53        3.28      2.39 o 
  -8   3  12        0.89       -2.22      2.22 o 
  -7   3  12        3.19        4.22      2.17 o 
  -6   3  12       20.58       21.25      3.26 o 
  -5   3  12       28.89       35.47      3.98 o 
  -4   3  12       35.76       33.14      3.47 o 
  -3   3  12       88.33       87.71      5.55 o 
  -2   3  12       26.23       34.88      5.11 o 
  -1   3  12        1.11        3.70      3.24 o 
   0   3  12       17.15       21.38      2.83 o 
   1   3  12       54.88       48.93      4.74 o 
   2   3  12        1.07        0.38      1.87 o 
   3   3  12       11.58       12.78      3.34 o 
   4   3  12        0.45        0.93      2.43 o 
   5   3  12       27.49       37.33      4.51 o 
   6   3  12       45.50       43.83      4.96 o 
   7   3  12        0.06        0.76      2.70 o 
   8   3  12        0.08        1.24      3.02 o 
   9   3  12        1.80        0.76      2.72 o 
  10   3  12        1.46        4.99      5.78 o 
 -10   4  12        4.80        3.08      3.90 o 
  -9   4  12       12.44       17.50      6.25 o 
  -8   4  12        3.20        6.30      6.72 o 
  -7   4  12        8.98       10.29      3.56 o 
  -6   4  12       49.82       42.53      5.33 o 
  -5   4  12        2.23       10.66      5.42 o 
  -4   4  12       16.15       14.80      3.67 o 
  -3   4  12       49.09       51.52      5.73 o 
  -2   4  12       16.02       26.40      4.19 o 
  -1   4  12        2.82        8.24      3.54 o 
   0   4  12      319.62      312.79     14.93 o 
   1   4  12       12.93       18.16      3.86 o 
   2   4  12        9.80        8.56      3.26 o 
   3   4  12       44.30       41.34      4.97 o 
   4   4  12        1.68        1.40      3.04 o 
   5   4  12        0.34       -0.02      2.43 o 
   6   4  12       26.51       29.79      4.53 o 
   7   4  12       67.63       75.97      7.10 o 
   8   4  12        6.48        5.99      3.66 o 
   9   4  12       11.38       24.11      5.53 o 
  10   4  12        2.84       -0.51      4.36 o 
  -8   5  12       41.22       47.75      7.02 o 
  -7   5  12       39.65       41.11      5.83 o 
  -6   5  12        2.75        5.64      3.37 o 
  -5   5  12       21.77       18.76      4.36 o 
  -4   5  12       12.20       19.12      4.22 o 
  -3   5  12       31.09       38.46      5.89 o 
  -2   5  12        7.44       18.14      4.05 o 
  -1   5  12        3.25        2.21      2.92 o 
   0   5  12       47.95       49.56      5.80 o 
   1   5  12        0.07        0.50      2.93 o 
   2   5  12       36.92       32.51      5.09 o 
   3   5  12       10.08        8.77      3.68 o 
   4   5  12       21.40       22.66      4.74 o 
   5   5  12        5.88       13.07      4.71 o 
   6   5  12       26.12       26.60      4.81 o 
   7   5  12        3.62        4.09      3.22 o 
   8   5  12        2.43        1.73      3.90 o 
  -6   6  12        1.29        0.02      3.02 o 
  -5   6  12        0.48       -1.45      3.11 o 
  -4   6  12        1.38       -1.52      3.09 o 
  -3   6  12        3.50       -2.56      3.53 o 
  -2   6  12       30.94       34.06      5.55 o 
  -1   6  12       13.46       10.92      4.66 o 
   0   6  12       14.77       17.52      6.27 o 
   1   6  12        0.44       -0.90      2.81 o 
   2   6  12        3.94        9.35      4.98 o 
   3   6  12       10.80        8.65      3.96 o 
   4   6  12        3.39        4.66      3.68 o 
   5   6  12        7.11        4.32      3.76 o 
   6   6  12       11.68       24.26      8.92 o 
  -3   7  12        0.31        2.63      3.38 o 
  -2   7  12       10.85        7.43      4.08 o 
  -1   7  12        3.49        3.75      3.52 o 
   0   7  12        0.07       -0.44      3.11 o 
   1   7  12        1.46        5.84      4.19 o 
   2   7  12        3.40        2.38      3.54 o 
   3   7  12       17.72       15.98      5.02 o 
 -11   0  13       13.77        5.37      7.26 o 
  -9   0  13        9.31        3.41      8.59 o 
  -7   0  13        4.29        5.31      4.11 o 
  -5   0  13        2.49        1.71      3.46 o 
  -3   0  13      169.09      173.18     12.87 o 
  -1   0  13      109.51      104.96      9.42 o 
   1   0  13      174.26      150.49     11.50 o 
   3   0  13        0.31        5.02      3.70 o 
   5   0  13       47.22       35.51      7.21 o 
   7   0  13       30.72       33.44      6.93 o 
   9   0  13       20.81       21.65      9.89 o 
 -10   1  13        8.40       25.27      5.64 o 
  -9   1  13       33.15       34.14      4.90 o 
  -8   1  13       22.64       28.55      4.35 o 
  -7   1  13        6.16        7.89      3.08 o 
  -6   1  13       98.60       94.70      8.23 o 
  -5   1  13       30.97       34.24      4.40 o 
  -4   1  13        0.00        5.65      4.19 o 
  -3   1  13        2.53        6.39      3.31 o 
  -2   1  13       21.97       23.07      4.45 o 
  -1   1  13        4.41       -1.95      2.11 o 
   0   1  13        0.38       -1.27      1.78 o 
   1   1  13        0.15        2.39      1.72 o 
   2   1  13        2.35        7.73      2.85 o 
   3   1  13       95.44      110.18      6.95 o 
   4   1  13       23.48       32.92      3.77 o 
   5   1  13      103.78      101.13      6.22 o 
   6   1  13        4.08        3.58      2.40 o 
   7   1  13       45.37       40.73      4.06 o 
   8   1  13       11.32        7.77      2.84 o 
   9   1  13        0.38        0.50      2.50 o 
  10   1  13        3.52        0.22      3.93 o 
 -10   2  13        7.34        8.65      4.29 o 
  -9   2  13        0.69       -2.51      2.74 o 
  -8   2  13        4.08        6.68      4.81 o 
  -7   2  13        3.94        4.99      2.83 o 
  -6   2  13       13.79       11.94      2.83 o 
  -5   2  13        0.30        0.72      2.04 o 
  -4   2  13       23.44       26.33      3.54 o 
  -3   2  13       21.55       18.71      2.85 o 
  -2   2  13      156.64      163.35      7.55 o 
  -1   2  13       17.40       24.15      3.26 o 
   0   2  13       18.53       18.10      2.60 o 
   1   2  13       28.08       27.99      3.21 o 
   2   2  13        0.35        1.03      2.70 o 
   3   2  13        3.59        3.87      2.65 o 
   4   2  13        6.96        9.31      3.59 o 
   5   2  13        8.15       11.55      2.74 o 
   6   2  13       18.05       21.96      3.19 o 
   7   2  13        7.13        5.66      2.99 o 
   8   2  13       34.65       31.27      4.45 o 
   9   2  13        1.12       -0.03      2.88 o 
  10   2  13        0.05        2.84      4.63 o 
  -9   3  13        0.88        3.09      5.00 o 
  -8   3  13       21.81       34.40      4.94 o 
  -7   3  13        4.42        5.47      2.47 o 
  -6   3  13       49.99       48.13      4.59 o 
  -5   3  13       43.98       39.26      5.47 o 
  -4   3  13        0.03        3.71      3.43 o 
  -3   3  13       22.97       30.61      3.44 o 
  -2   3  13       43.65       44.04      4.88 o 
  -1   3  13        0.00        3.08      5.72 o 
   0   3  13       51.51       62.97      5.54 o 
   1   3  13       32.52       25.05      3.93 o 
   2   3  13       78.00       76.25     10.15 o 
   3   3  13        0.01       11.06      5.83 o 
   4   3  13       26.12       29.24      4.31 o 
   5   3  13       62.00       85.49     14.40 o 
   6   3  13        3.29        9.11      5.09 o 
   7   3  13        1.28        7.25      4.66 o 
   8   3  13        0.04        0.48      3.12 o 
   9   3  13        0.65        1.61      3.37 o 
  -8   4  13        0.72       -0.58      2.84 o 
  -7   4  13        3.20        2.83      3.07 o 
  -6   4  13       77.23       58.63      6.31 o 
  -5   4  13       31.91       40.89      6.95 o 
  -4   4  13       13.55       17.55      3.98 o 
  -3   4  13        8.54       18.63      3.98 o 
  -2   4  13        0.37        1.79      2.90 o 
  -1   4  13        9.31       13.32      5.89 o 
   0   4  13       42.46       40.01      5.16 o 
   1   4  13       41.76       44.39      5.60 o 
   2   4  13        9.83       16.51      4.00 o 
   3   4  13        0.16       -0.68      2.52 o 
   4   4  13        8.74        6.84      3.35 o 
   5   4  13        0.04       -0.11      2.41 o 
   6   4  13       13.56       15.30      3.98 o 
   7   4  13        2.05        6.25      4.63 o 
   8   4  13       45.80       50.44     10.43 o 
  -7   5  13       22.37       30.02      5.41 o 
  -6   5  13        0.24        1.22      3.15 o 
  -5   5  13        2.78        9.60      4.95 o 
  -4   5  13       10.03       14.25      4.80 o 
  -3   5  13        0.10       -1.53      2.89 o 
  -2   5  13       11.93       15.71      4.36 o 
  -1   5  13        5.05        7.09      3.53 o 
   0   5  13       34.78       32.53      5.26 o 
   1   5  13        8.30       16.98      5.91 o 
   2   5  13        9.69       16.54      4.27 o 
   3   5  13       17.18       13.11      4.28 o 
   4   5  13        7.52       20.57      8.35 o 
   5   5  13       18.28       27.77      9.99 o 
   6   5  13        0.46        3.70      3.35 o 
   7   5  13       23.03       16.26      5.45 o 
  -4   6  13        0.01        0.47      2.92 o 
  -3   6  13       29.95       37.46      9.00 o 
  -2   6  13        1.21       -0.81      3.07 o 
  -1   6  13       17.86       23.63      6.35 o 
   0   6  13       11.19       12.14      4.39 o 
   1   6  13        7.45        4.09      3.71 o 
   2   6  13        0.18        2.25      3.41 o 
   3   6  13        3.44        8.69      4.53 o 
   4   6  13       13.83        6.32      4.15 o 
  -8   0  14       15.38       11.18      4.99 o 
  -6   0  14       75.75       73.52      9.25 o 
  -4   0  14       53.59       49.44      7.49 o 
  -2   0  14       43.84       47.24      6.97 o 
   0   0  14        9.16        1.54      3.24 o 
   2   0  14       14.45       10.67      4.41 o 
   4   0  14       19.09       16.61      5.10 o 
   6   0  14       19.68       26.86      6.05 o 
   8   0  14       29.88       21.49      5.78 o 
  -9   1  14        3.23        2.40      2.88 o 
  -8   1  14        8.25       11.67      6.10 o 
  -7   1  14        4.69        6.44      3.25 o 
  -6   1  14        3.85        3.75      2.82 o 
  -5   1  14        1.77        1.39      2.72 o 
  -4   1  14        0.00        2.95      2.60 o 
  -3   1  14        0.43       -0.33      2.44 o 
  -2   1  14        1.27        2.79      2.54 o 
  -1   1  14        0.89        3.64      4.02 o 
   0   1  14       35.61       31.91      4.16 o 
   1   1  14       18.73       20.81      3.65 o 
   2   1  14       21.07       21.31      3.98 o 
   3   1  14        0.14        2.98      2.62 o 
   4   1  14        6.92        7.13      3.46 o 
   5   1  14        1.51        5.38      3.05 o 
   6   1  14        7.24        6.64      3.17 o 
   7   1  14       15.27       13.48      3.46 o 
   8   1  14        6.77        4.50      2.89 o 
   9   1  14        0.06       -4.07      6.99 o 
  -9   2  14        0.01       -0.29      3.23 o 
  -8   2  14        6.40        8.47      3.49 o 
  -7   2  14        9.85       11.23      3.83 o 
  -6   2  14       32.16       38.62      5.22 o 
  -5   2  14        0.29       -0.52      2.42 o 
  -4   2  14        4.59        1.69      2.72 o 
  -3   2  14       16.81       22.67      3.94 o 
  -2   2  14       60.76       61.73      6.68 o 
  -1   2  14        4.29       10.07      3.66 o 
   0   2  14        5.25        6.11      2.94 o 
   1   2  14        0.20        0.31      1.83 o 
   2   2  14        0.13        1.79      2.03 o 
   3   2  14        8.95       13.98      4.24 o 
   4   2  14        5.24        8.31      3.57 o 
   5   2  14      203.29      214.20     12.14 o 
   6   2  14        5.97        6.07      2.89 o 
   7   2  14        7.50       12.53      4.87 o 
   8   2  14       14.74       11.42      4.51 o 
   9   2  14        0.53        3.02      7.04 o 
  -8   3  14        6.56        6.86      4.53 o 
  -7   3  14       15.93       14.10      4.13 o 
  -6   3  14       49.02       50.15      9.11 o 
  -5   3  14       94.32       87.78      8.84 o 
  -4   3  14        5.98        6.66      3.63 o 
  -3   3  14       61.23       60.72      6.19 o 
  -2   3  14       27.04       64.03     18.92 o 
  -1   3  14       45.92       48.09      5.16 o 
   0   3  14        8.09        7.24      3.51 o 
   1   3  14       37.98       49.58      5.65 o 
   2   3  14        0.17        0.76      2.15 o 
   3   3  14       26.11       36.83      5.85 o 
   4   3  14       13.29       23.54      4.29 o 
   5   3  14        4.13        8.19      5.08 o 
   6   3  14        2.34        3.71      3.26 o 
   7   3  14        2.78        4.35      3.48 o 
   8   3  14        0.01       -0.93      3.97 o 
  -7   4  14       14.70       12.86      7.32 o 
  -6   4  14        2.48       -2.13      3.77 o 
  -5   4  14       47.48       57.31      6.77 o 
  -4   4  14        0.50        3.29      4.10 o 
  -3   4  14       72.96       82.08      7.25 o 
  -2   4  14       79.22       69.46      6.75 o 
  -1   4  14        5.81        4.38      3.09 o 
   0   4  14        8.65       20.26      4.29 o 
   1   4  14        0.35        5.54      7.14 o 
   2   4  14       20.44       18.86      9.17 o 
   3   4  14        2.19       12.65      4.84 o 
   4   4  14        4.89        7.42      4.72 o 
   5   4  14        1.09        2.42      3.07 o 
   6   4  14        0.00        0.89      2.82 o 
   7   4  14        4.84        7.25      3.85 o 
  -5   5  14        0.03        0.90      3.11 o 
  -4   5  14        1.41        2.55      3.25 o 
  -3   5  14        0.03        3.13      3.22 o 
  -2   5  14       18.81       22.22      7.59 o 
  -1   5  14        7.68        7.23      3.72 o 
   0   5  14       12.68        7.58      3.93 o 
   1   5  14        0.27        7.64      6.75 o 
   2   5  14        0.05        0.31      2.88 o 
   3   5  14        6.11        3.27      3.60 o 
   4   5  14        7.27        8.20      4.07 o 
   5   5  14       10.37       18.72      5.25 o 
  -7   0  15       29.10       31.68      7.93 o 
  -5   0  15       52.41       60.43     13.79 o 
  -3   0  15        2.65        2.30      3.84 o 
  -1   0  15       68.07       53.01      8.37 o 
   1   0  15        8.99        8.57      4.34 o 
   3   0  15       48.72       42.14      7.12 o 
   5   0  15       36.03       26.80      6.57 o 
   7   0  15        1.06        0.55      3.59 o 
  -7   1  15        1.47        5.58      3.87 o 
  -6   1  15        1.53        3.60      4.23 o 
  -5   1  15        0.21        2.32      2.95 o 
  -4   1  15        4.12        2.90      3.05 o 
  -3   1  15       14.22       12.95      3.70 o 
  -2   1  15       50.40       53.83      5.69 o 
  -1   1  15        4.62        3.99      3.05 o 
   0   1  15        2.79       10.60      3.18 o 
   1   1  15       25.40       25.37      4.49 o 
   2   1  15       11.80       14.32      3.46 o 
   3   1  15        0.92        3.79      2.89 o 
   4   1  15        8.93        8.48      3.29 o 
   5   1  15        0.08        4.42      3.03 o 
   6   1  15       25.81       30.86      5.67 o 
   7   1  15        9.70       12.80      5.90 o 
  -7   2  15        2.47        2.89      3.83 o 
  -6   2  15       21.30       19.98      7.30 o 
  -5   2  15        0.88        1.04      3.32 o 
  -4   2  15        1.96        4.14      3.76 o 
  -3   2  15        6.76        1.52      3.37 o 
  -2   2  15       15.41       26.00      5.56 o 
  -1   2  15        2.96       -0.35      3.05 o 
   0   2  15        1.46       -1.51      3.17 o 
   1   2  15        0.24        2.33      3.33 o 
   2   2  15       11.76       16.27      4.96 o 
   3   2  15        1.80        3.43      3.59 o 
   4   2  15        5.86       15.85      5.02 o 
   5   2  15      142.28      138.13     11.66 o 
   6   2  15       19.11        8.22      7.08 o 
   7   2  15        2.00        1.87      3.56 o 
  -6   3  15        6.59        4.07      4.01 o 
  -5   3  15       26.73       29.39      6.25 o 
  -4   3  15       17.84       15.32      5.64 o 
  -3   3  15        0.54        7.32      4.27 o 
  -2   3  15        1.29        8.42      4.43 o 
  -1   3  15       35.97       27.41      6.53 o 
   0   3  15       38.47       39.18      6.43 o 
   1   3  15        2.78        1.70      2.85 o 
   2   3  15       21.26       19.91      5.84 o 
   3   3  15       11.16       12.34      5.38 o 
   4   3  15        0.00        1.56      4.79 o 
   5   3  15       21.88       16.85      5.38 o 
   6   3  15        0.06        3.01      3.84 o 
  -4   4  15       17.26       21.32      5.93 o 
  -3   4  15        1.56       -0.81      3.43 o 
  -2   4  15       25.87       22.14      5.72 o 
  -1   4  15        2.91        2.04      3.69 o 
   0   4  15        5.32        5.46      4.10 o 
   1   4  15        1.98        7.54      4.52 o 
   2   4  15       18.29       20.08      5.59 o 
   3   4  15       10.38       17.48      7.08 o 
   4   4  15        6.31       12.97      5.43 o 
  -4   0  16        4.09        4.32      4.90 o 
  -2   0  16        2.69       -0.22      6.33 o 
   0   0  16       16.22       14.55     12.48 o 
   2   0  16       24.91       28.77      7.14 o 
   4   0  16       11.72        8.55      5.13 o 
  -5   1  16        0.00        3.57      3.30 o 
  -4   1  16        8.54        7.62      3.82 o 
  -3   1  16       26.16       27.00      5.15 o 
  -2   1  16       35.72       78.06     22.75 o 
  -1   1  16       17.72       16.89      4.12 o 
   0   1  16       19.95       28.19      5.28 o 
   1   1  16        2.67        2.15      3.36 o 
   2   1  16        0.35        3.60      3.73 o 
   3   1  16        0.65       -1.41      3.35 o 
   4   1  16        0.02        0.61      3.20 o 
   5   1  16       25.70       28.54      6.24 o 
  -4   2  16        1.96       -0.22      3.33 o 
  -3   2  16        0.28       -2.28      3.80 o 
  -2   2  16        4.00        3.41      4.13 o 
  -1   2  16        0.79        0.74      3.40 o 
   0   2  16        5.52        5.50      3.97 o 
   1   2  16        4.36        2.46      4.63 o 
   2   2  16       28.07       24.13      5.83 o 
   3   2  16        0.51        3.01      3.86 o 
   4   2  16       14.05       25.93      5.95 o 
  -3   3  16       23.00       29.03      8.51 o 
  -2   3  16       10.85       18.81      7.16 o 
  -1   3  16        3.05        0.85      4.23 o 
   0   3  16        0.48        3.34      4.20 o 
   1   3  16        0.81        1.14      3.31 o 
   2   3  16        0.86        2.51      3.98 o 
   3   3  16       12.70       24.33      7.84 o 
  -1   0  17        0.04        2.26      6.26 o 
   1   0  17        7.34        9.13      7.44 o 
                                                 
